# Supplementary material for: Punicalagin Targets Atherosclerosis: Gene Expression Profiling of THP-1 Macrophages Treated with Punicalagin and Molecular Docking
Source: Curr Issues Mol Biol. 2022 May 12;44(5):2153–66. doi: 10.3390/cimb44050145 (PMC9164052; doi:10.3390/cimb44050145)
Supplement: Supplementary file 1 [file cimb-44-00145-s001.zip]

Archive with 4 entries (4 files):
- Suppl Table S1.xls
- Suppl Table S2.xls
- Suppl Table S3.xls
- Suppl Table S4.xls
