# Supplementary material for: Punicalagin Targets Atherosclerosis: Gene Expression Profiling of THP-1 Macrophages Treated with Punicalagin and Molecular Docking
Source: Curr Issues Mol Biol. 2022 May 12;44(5):2153–66. doi: 10.3390/cimb44050145 (PMC9164052; doi:10.3390/cimb44050145)
Supplement: Supplementary file 1 [file cimb-44-00145-s001.zip › Suppl Table S1.xls]

## Sheet: Sheet1
Article Title: Punicalagin Targets Atherosclerosis: Gene Expression Profiling of THP-1 Macrophages Treated with Punicalagin and Molecular Docking
Journal Name: Cellular and Molecular Life Sciences
Author Names: Etimad Huwait, Sanaa Almowallad*, Rehab Al-Massabi, Salma Saddeek, Maryam Al-Ghamdi, Kalamegam Gauthaman, Alexandre Prola
Corresponding author: salmowaled@ut.edu.sa
Suppl Table S1: Differentially expressed genes (DEGs). Included 347 up-regulated and 26 down-regulated with a cut-off of p value < 0.05 and fold change more than ±2.
gene_assignment	Gene Symbol	p-value (CASE vs. CONT)	Fold-Change (CASE vs. CONT)	Fold-Change(CASE vs. CONT) (Description)
NM_005953 // MT2A // metallothionein 2A // 16q13 // 4502 /// ENST00000245185 // MT2A //	MT2A	0.00236401	-10.6361	CASE down vs CONT
OTTHUMT00000053235 // MT1P1 // metallothionein 1 pseudogene 1 // 9q22.32 // 493987	MT1P1	0.00268895	-4.41548	CASE down vs CONT
NM_058190 // FAM207A // family with sequence similarity 207, member A // 21q22.3 // 853	FAM207A	0.0407155	-2.72934	CASE down vs CONT
NM_001080951 // PLAGL1 // pleiomorphic adenoma gene-like 1 // 6q24-q25 // 5325 /// NM_0	PLAGL1	0.00595623	-2.62005	CASE down vs CONT
NM_000636 // SOD2 // superoxide dismutase 2, mitochondrial // 6q25.3 // 6648 /// NM_001	SOD2	0.00148297	-2.60906	CASE down vs CONT
NM_004997 // MYBPH // myosin binding protein H // 1q32.1 // 4608 /// XM_005245196 // MY	MYBPH	0.00864804	-2.58598	CASE down vs CONT
NM_001145775 // FKBP5 // FK506 binding protein 5 // 6p21.31 // 2289 /// NM_001145776 //	FKBP5	0.000695019	-2.4766	CASE down vs CONT
NM_001190945 // TRAF1 // TNF receptor-associated factor 1 // 9q33-q34 // 7185 /// NM_00	TRAF1	0.00389735	-2.40964	CASE down vs CONT
NM_006186 // NR4A2 // nuclear receptor subfamily 4, group A, member 2 // 2q22-q23 // 49	NR4A2	0.0183868	-2.37157	CASE down vs CONT
NR_004395 // SNORD1A // small nucleolar RNA, C/D box 1A // 17q25.1 // 677848 /// ENST00	SNORD1A	0.0350301	-2.36584	CASE down vs CONT
NR_002324 // SNORA62 // small nucleolar RNA, H/ACA box 62 // 3p22.1 // 6044 /// ENST000	SNORA62	0.044239	-2.25621	CASE down vs CONT
NM_005323 // HIST1H1T // histone cluster 1, H1t // 6p21.3 // 3010 /// ENST00000338379 /	HIST1H1T	0.0215395	-2.25212	CASE down vs CONT
NM_020808 // SIPA1L2 // signal-induced proliferation-associated 1 like 2 // 1q42.2 // 5	SIPA1L2	0.00551263	-2.19126	CASE down vs CONT
NM_004979 // KCND1 // potassium channel, voltage gated Shal related subfamily D, member	KCND1	0.00359688	-2.1856	CASE down vs CONT
NM_005178 // BCL3 // B-cell CLL/lymphoma 3 // 19q13.1-q13.2 // 602 /// XM_011527197 //	BCL3	0.00570955	-2.18328	CASE down vs CONT
NM_001177465 // MAMLD1 // mastermind-like domain containing 1 // Xq28 // 10046 /// NM_0	MAMLD1	0.0437015	-2.14562	CASE down vs CONT
NM_145804 // ABTB2 // ankyrin repeat and BTB (POZ) domain containing 2 // 11p13 // 2584	ABTB2	0.00223965	-2.14458	CASE down vs CONT
NM_005952 // MT1X // metallothionein 1X // 16q13 // 4501 /// ENST00000394485 // MT1X //	MT1X	0.0199539	-2.09225	CASE down vs CONT
NM_006875 // PIM2 // Pim-2 proto-oncogene, serine/threonine kinase // Xp11.23 // 11040	PIM2	0.0472724	-2.07842	CASE down vs CONT
NM_014278 // HSPA4L // heat shock 70kDa protein 4-like // 4q28 // 22824 /// XM_01153174	HSPA4L	0.0311828	-2.07819	CASE down vs CONT
NM_001114171 // FOSB // FBJ murine osteosarcoma viral oncogene homolog B // 19q13.32 //	FOSB	0.040456	-2.07566	CASE down vs CONT
NM_001098632 // AKT1S1 // AKT1 substrate 1 (proline rich) // 19q13.33 // 84335 /// NM_0	AKT1S1	0.00920514	-2.06666	CASE down vs CONT
NM_152641 // ARID2 // AT rich interactive domain 2 (ARID, RFX-like) // 12q12 // 196528	ARID2	0.0119816	-2.0475	CASE down vs CONT
NR_027128 // LINC01547 // long intergenic non-protein coding RNA 1547 // 21q22.3 // 845	LINC01547	0.000946885	-2.03158	CASE down vs CONT
NM_001256838 // ZNF382 // zinc finger protein 382 // 19q13.12 // 84911 /// NM_032825 //	ZNF382	0.024493	-2.02153	CASE down vs CONT
NM_001271594 // SESN3 // sestrin 3 // 11q21 // 143686 /// NM_144665 // SESN3 // sestrin	SESN3	0.00580859	-2.01202	CASE down vs CONT
NM_000873 // ICAM2 // intercellular adhesion molecule 2 // 17q23.3 // 3384 /// NM_00109	ICAM2	0.0126961	2.00027	CASE up vs CONT
NM_012320 // PLA2G15 // phospholipase A2, group XV // 16q22.1 // 23659 /// XM_005255886	PLA2G15	0.0177104	2.00709	CASE up vs CONT
NR_036521 // ZNF667-AS1 // ZNF667 antisense RNA 1 (head to head) // 19q13.43 // 1001282	ZNF667-AS1	0.0142621	2.00727	CASE up vs CONT
NM_001040059 // CD68 // CD68 molecule // 17p13 // 968 /// NM_001251 // CD68 // CD68 mol	CD68	0.0221025	2.00954	CASE up vs CONT
NM_015567 // SLITRK5 // SLIT and NTRK-like family, member 5 // 13q31.2 // 26050 /// XM_	SLITRK5	0.00831376	2.01037	CASE up vs CONT
NM_001080529 // WIPF3 // WAS/WASL interacting protein family, member 3 // 7p14.3 // 644	WIPF3	0.00735086	2.01259	CASE up vs CONT
NM_000397 // CYBB // cytochrome b-245, beta polypeptide // Xp21.1 // 1536 /// XM_011543	CYBB	0.028947	2.01411	CASE up vs CONT
NM_004261 // SEP15 // 15 kDa selenoprotein // 1p31 // 9403 /// NM_203341 // SEP15 // 15	2020-09-15	0.000762554	2.01789	CASE up vs CONT
NM_006851 // GLIPR1 // GLI pathogenesis-related 1 // 12q21.2 // 11010 /// XM_011537775	GLIPR1	0.0171696	2.01959	CASE up vs CONT
NM_198565 // NRROS // negative regulator of reactive oxygen species // 3q29 // 375387 /	NRROS	0.00327115	2.02222	CASE up vs CONT
NM_032121 // MAGT1 // magnesium transporter 1 // Xq21.1 // 84061 /// ENST00000358075 //	MAGT1	0.0248429	2.02319	CASE up vs CONT
NM_153347 // TMEM86A // transmembrane protein 86A // 11p15.1 // 144110 /// ENST00000280	TMEM86A	0.00508225	2.02641	CASE up vs CONT
NM_000434 // NEU1 // sialidase 1 (lysosomal sialidase) // 6p21.3 // 4758 /// ENST000002	NEU1	0.0317808	2.02973	CASE up vs CONT
NM_001206955 // CNTN4 // contactin 4 // 3p26.3 // 152330 /// NM_001206956 // CNTN4 // c	CNTN4	0.00263369	2.03461	CASE up vs CONT
NM_000855 // GUCY1A2 // guanylate cyclase 1, soluble, alpha 2 // 11q21-q22 // 2977 ///	GUCY1A2	0.000805023	2.03486	CASE up vs CONT
NM_016205 // PDGFC // platelet derived growth factor C // 4q32 // 56034 /// NR_036641 /	PDGFC	0.00105211	2.03593	CASE up vs CONT
NM_001257971 // CTSL // cathepsin L // 9q21.33 // 1514 /// NM_001257972 // CTSL // cath	CTSL	0.0102311	2.03927	CASE up vs CONT
NM_005668 // ST8SIA4 // ST8 alpha-N-acetyl-neuraminide alpha-2,8-sialyltransferase 4 //	ST8SIA4	0.0197282	2.04919	CASE up vs CONT
NM_001286617 // MAP3K7CL // MAP3K7 C-terminal like // 21q22.3 // 56911 /// NM_001286618	MAP3K7CL	0.00675906	2.05255	CASE up vs CONT
NM_001134492 // HS2ST1 // heparan sulfate 2-O-sulfotransferase 1 // 1p22.3 // 9653 ///	HS2ST1	0.00463243	2.05393	CASE up vs CONT
NM_001145031 // PLAU // plasminogen activator, urokinase // 10q22.2 // 5328 /// NM_0026	PLAU	0.015172	2.05394	CASE up vs CONT
NM_024656 // COLGALT1 // collagen beta(1-O)galactosyltransferase 1 // 19p13.11 // 79709	COLGALT1	0.00522731	2.05758	CASE up vs CONT
NM_000941 // POR // P450 (cytochrome) oxidoreductase // 7q11.2 // 5447 /// ENST00000394	POR	0.00902219	2.05862	CASE up vs CONT
NM_004343 // CALR // calreticulin // 19p13.3-p13.2 // 811 /// ENST00000316448 // CALR /	CALR	0.00495653	2.05888	CASE up vs CONT
NM_001040107 // HVCN1 // hydrogen voltage gated channel 1 // 12q24.11 // 84329 /// NM_0	HVCN1	0.0297846	2.05978	CASE up vs CONT
NR_002756 // RNU5A-1 // RNA, U5A small nuclear 1 // 15q22.31 // 26831 /// ENST000003626	RNU5A-1	0.0197652	2.06558	CASE up vs CONT
NM_001190992 // SLC33A1 // solute carrier family 33 (acetyl-CoA transporter), member 1	SLC33A1	0.0252127	2.06678	CASE up vs CONT
NM_014573 // TMEM97 // transmembrane protein 97 // 17q11.2 // 27346 /// XM_005257965 //	TMEM97	0.0434053	2.07351	CASE up vs CONT
NM_001166108 // PALLD // palladin, cytoskeletal associated protein // 4q32.3 // 23022 /	PALLD	0.00107411	2.08329	CASE up vs CONT
NM_020630 // RET // ret proto-oncogene // 10q11.2 // 5979 /// NM_020975 // RET // ret p	RET	0.00744194	2.08335	CASE up vs CONT
NM_001183 // ATP6AP1 // ATPase, H+ transporting, lysosomal accessory protein 1 // Xq28	ATP6AP1	0.0155315	2.08543	CASE up vs CONT
NM_017925 // DENND4C // DENN/MADD domain containing 4C // 9p22.1 // 55667 /// NR_073201	DENND4C	0.0099962	2.09095	CASE up vs CONT
NM_004036 // ADCY3 // adenylate cyclase 3 // 2p23.3 // 109 /// XM_005264104 // ADCY3 //	ADCY3	0.0103527	2.09333	CASE up vs CONT
NM_001145290 // SLC37A2 // solute carrier family 37 (glucose-6-phosphate transporter),	SLC37A2	0.0115404	2.09767	CASE up vs CONT
NM_016582 // SLC15A3 // solute carrier family 15 (oligopeptide transporter), member 3 /	SLC15A3	0.029712	2.09793	CASE up vs CONT
NM_021978 // ST14 // suppression of tumorigenicity 14 (colon carcinoma) // 11q24-q25 //	ST14	0.0428994	2.09865	CASE up vs CONT
NM_001336 // CTSZ // cathepsin Z // 20q13.32 // 1522 /// ENST00000217131 // CTSZ // cat	CTSZ	0.00501164	2.10096	CASE up vs CONT
NM_001166663 // CD244 // CD244 molecule, natural killer cell receptor 2B4 // 1q23.3 //	CD244	0.028296	2.10246	CASE up vs CONT
NM_000962 // PTGS1 // prostaglandin-endoperoxide synthase 1 (prostaglandin G/H synthase	PTGS1	0.000335294	2.10518	CASE up vs CONT
NM_001010989 // HERPUD1 // homocysteine-inducible, endoplasmic reticulum stress-inducib	HERPUD1	0.030006	2.10746	CASE up vs CONT
NM_178129 // P2RY8 // purinergic receptor P2Y, G-protein coupled, 8 // Xp22.33; Yp11.3	P2RY8	0.0204873	2.11068	CASE up vs CONT
NM_178129 // P2RY8 // purinergic receptor P2Y, G-protein coupled, 8 // Xp22.33; Yp11.3	P2RY8	0.0204873	2.11068	CASE up vs CONT
NM_006493 // CLN5 // ceroid-lipofuscinosis, neuronal 5 // 13q21.1-q32 // 1203 /// XM_01	CLN5	0.0124896	2.112	CASE up vs CONT
NR_027072 // LINC00189 // long intergenic non-protein coding RNA 189 // 21q22.11 // 193	LINC00189	0.0109366	2.11487	CASE up vs CONT
NM_001114380 // ITGAL // integrin alpha L // 16p11.2 // 3683 /// NM_002209 // ITGAL //	ITGAL	0.0182446	2.11524	CASE up vs CONT
NM_017839 // LPCAT2 // lysophosphatidylcholine acyltransferase 2 // 16q12.2 // 54947 //	LPCAT2	0.0372431	2.11608	CASE up vs CONT
NM_001278503 // STT3A // STT3A, subunit of the oligosaccharyltransferase complex (catal	STT3A	0.00278947	2.11718	CASE up vs CONT
NM_020125 // SLAMF8 // SLAM family member 8 // 1q23.2 // 56833 /// XM_005245345 // SLAM	SLAMF8	0.0310683	2.12118	CASE up vs CONT
NM_133261 // GIPC3 // GIPC PDZ domain containing family, member 3 // 19p13.3 // 126326	GIPC3	0.0171628	2.12238	CASE up vs CONT
NM_003676 // DEGS1 // delta(4)-desaturase, sphingolipid 1 // 1q42.11 // 8560 /// XM_011	DEGS1	0.0254695	2.12275	CASE up vs CONT
NM_003507 // FZD7 // frizzled class receptor 7 // 2q33 // 8324 /// ENST00000286201 // F	FZD7	0.00052322	2.12836	CASE up vs CONT
NM_018153 // ANTXR1 // anthrax toxin receptor 1 // 2p13.1 // 84168 /// NM_032208 // ANT	ANTXR1	0.0480154	2.13214	CASE up vs CONT
NM_001285389 // RCAN1 // regulator of calcineurin 1 // 21q22.12 // 1827 /// NM_00128539	RCAN1	0.000850544	2.13353	CASE up vs CONT
NM_001128309 // TSPAN14 // tetraspanin 14 // 10q23.1 // 81619 /// NM_030927 // TSPAN14	TSPAN14	0.00302927	2.13405	CASE up vs CONT
NM_001159587 // CD109 // CD109 molecule // 6q13 // 135228 /// NM_001159588 // CD109 //	CD109	0.00646999	2.13485	CASE up vs CONT
NM_001302758 // GNLY // granulysin // 2p11.2 // 10578 /// NM_006433 // GNLY // granulys	GNLY	0.0246343	2.13594	CASE up vs CONT
NM_001012662 // SLC3A2 // solute carrier family 3 (amino acid transporter heavy chain),	SLC3A2	0.0228856	2.1369	CASE up vs CONT
NM_000885 // ITGA4 // integrin alpha 4 // 2q31.3 // 3676 /// NM_001316312 // ITGA4 // i	ITGA4	0.0353433	2.13929	CASE up vs CONT
NM_001159699 // FHL1 // four and a half LIM domains 1 // Xq26 // 2273 /// NM_001159700	FHL1	0.0185698	2.14253	CASE up vs CONT
NM_001145646 // APH1B // APH1B gamma secretase subunit // 15q22.2 // 83464 /// NM_03130	APH1B	0.00918569	2.14332	CASE up vs CONT
NM_000208 // INSR // insulin receptor // 19p13.3-p13.2 // 3643 /// NM_001079817 // INSR	INSR	0.00465709	2.14366	CASE up vs CONT
NM_014752 // SPCS2 // signal peptidase complex subunit 2 // 11q13.4 // 9789 /// ENST000	SPCS2	0.00855822	2.14464	CASE up vs CONT
NM_003145 // SSR2 // signal sequence receptor, beta (translocon-associated protein beta	SSR2	0.0219146	2.14511	CASE up vs CONT
NM_006432 // NPC2 // Niemann-Pick disease, type C2 // 14q24.3 // 10577 /// NR_039858 //	NPC2	0.0478326	2.14686	CASE up vs CONT
NM_002615 // SERPINF1 // serpin peptidase inhibitor, clade F (alpha-2 antiplasmin, pigm	SERPINF1	0.0122111	2.14712	CASE up vs CONT
NM_018004 // TMEM45A // transmembrane protein 45A // 3q12.2 // 55076 /// XM_005247569 /	TMEM45A	0.0318326	2.15459	CASE up vs CONT
NM_006184 // NUCB1 // nucleobindin 1 // 19q13.33 // 4924 /// ENST00000405315 // NUCB1 /	NUCB1	0.0103404	2.15468	CASE up vs CONT
NM_003263 // TLR1 // toll-like receptor 1 // 4p14 // 7096 /// XM_005262662 // TLR1 // t	TLR1	0.0212421	2.15648	CASE up vs CONT
NM_006754 // SYPL1 // synaptophysin-like 1 // 7q22.3 // 6856 /// NM_182715 // SYPL1 //	SYPL1	0.006227	2.15867	CASE up vs CONT
NM_001268 // RCBTB2 // regulator of chromosome condensation (RCC1) and BTB (POZ) domain	RCBTB2	0.000832374	2.16296	CASE up vs CONT
NM_016134 // CPQ // carboxypeptidase Q // 8q22.2 // 10404 /// XM_005250755 // CPQ // ca	CPQ	0.0206027	2.16404	CASE up vs CONT
NM_018445 // VIMP // VCP-interacting membrane selenoprotein // 15q26.3 // 55829 /// NM_	VIMP	0.00220312	2.16866	CASE up vs CONT
NM_001001549 // GRB10 // growth factor receptor bound protein 10 // 7p12.2 // 2887 ///	GRB10	0.0439394	2.17004	CASE up vs CONT
NM_001166055 // EDNRA // endothelin receptor type A // 4q31.22 // 1909 /// NM_001256283	EDNRA	0.000625865	2.17182	CASE up vs CONT
NM_001130674 // CALU // calumenin // 7q32.1 // 813 /// NM_001199671 // CALU // calumeni	CALU	0.00064627	2.17301	CASE up vs CONT
NM_019107 // MYDGF // myeloid-derived growth factor // 19p13.3 // 56005 /// ENST0000026	MYDGF	0.0268421	2.17464	CASE up vs CONT
NM_020531 // APMAP // adipocyte plasma membrane associated protein // 20p11.2 // 57136	APMAP	0.00482334	2.17467	CASE up vs CONT
NM_007176 // C14orf1 // chromosome 14 open reading frame 1 // 14q24.3 // 11161 /// ENST	C14orf1	0.0237866	2.17593	CASE up vs CONT
NM_001316345 // RECK // reversion-inducing-cysteine-rich protein with kazal motifs // 9	RECK	0.00504585	2.17629	CASE up vs CONT
BC004382 // LOC100287166 // uncharacterized LOC100287166 // 20p11.23 // 100287166	LOC100287166	0.00336747	2.18237	CASE up vs CONT
NM_001198542 // HYDIN // HYDIN, axonemal central pair apparatus protein // 16q22.2 // 5	HYDIN	0.0220426	2.18468	CASE up vs CONT
NM_003247 // THBS2 // thrombospondin 2 // 6q27 // 7058 /// ENST00000366787 // THBS2 //	THBS2	0.0101766	2.18554	CASE up vs CONT
NM_002923 // RGS2 // regulator of G-protein signaling 2 // 1q31 // 5997 /// ENST0000023	RGS2	0.0218865	2.18857	CASE up vs CONT
NM_000447 // PSEN2 // presenilin 2 // 1q42.13 // 5664 /// NM_012486 // PSEN2 // preseni	PSEN2	0.00439738	2.18883	CASE up vs CONT
NM_018420 // SLC22A15 // solute carrier family 22, member 15 // 1p13.1 // 55356 /// XM_	SLC22A15	0.0273398	2.19078	CASE up vs CONT
NM_001166695 // SLC1A3 // solute carrier family 1 (glial high affinity glutamate transp	SLC1A3	0.00351614	2.19483	CASE up vs CONT
NM_001136019 // FCGRT // Fc fragment of IgG, receptor, transporter, alpha // 19q13.3 //	FCGRT	0.00522946	2.19929	CASE up vs CONT
NM_001198810 // SLC43A1 // solute carrier family 43 (amino acid system L transporter),	SLC43A1	0.00291586	2.19975	CASE up vs CONT
NM_173647 // RNF149 // ring finger protein 149 // 2q11.2 // 284996 /// XM_005263920 //	RNF149	0.00505026	2.20395	CASE up vs CONT
NM_002296 // LBR // lamin B receptor // 1q42.1 // 3930 /// NM_194442 // LBR // lamin B	LBR	0.00218684	2.20605	CASE up vs CONT
NM_016142 // HSD17B12 // hydroxysteroid (17-beta) dehydrogenase 12 // 11p11.2 // 51144	HSD17B12	0.00702563	2.20694	CASE up vs CONT
NM_002106 // H2AFZ // H2A histone family, member Z // 4q24 // 3015 /// ENST00000296417	H2AFZ	0.00954546	2.20761	CASE up vs CONT
NM_001199138 // NLRC4 // NLR family, CARD domain containing 4 // 2p22.3 // 58484 /// NM	NLRC4	0.0019026	2.21457	CASE up vs CONT
NM_001098479 // HLA-F // major histocompatibility complex, class I, F // 6p21.3 // 3134	HLA-F	0.00214613	2.21532	CASE up vs CONT
NM_001201380 // CNTNAP3B // contactin associated protein-like 3B // 9p11.2 // 728577 //	CNTNAP3B	0.00359336	2.21564	CASE up vs CONT
NM_001008540 // CXCR4 // chemokine (C-X-C motif) receptor 4 // 2q21 // 7852 /// NM_0034	CXCR4	0.0310225	2.21869	CASE up vs CONT
NM_001257389 // CD63 // CD63 molecule // 12q12-q13 // 967 /// NM_001257390 // CD63 // C	CD63	0.00567792	2.22618	CASE up vs CONT
NM_015912 // FAM135B // family with sequence similarity 135, member B // 8q24.23 // 510	FAM135B	0.00735219	2.22985	CASE up vs CONT
NM_001201380 // CNTNAP3B // contactin associated protein-like 3B // 9p11.2 // 728577 //	CNTNAP3B	0.00334754	2.23719	CASE up vs CONT
NM_004106 // FCER1G // Fc fragment of IgE, high affinity I, receptor for; gamma polypep	FCER1G	0.00812545	2.24032	CASE up vs CONT
NM_006598 // SLC12A7 // solute carrier family 12 (potassium/chloride transporter), memb	SLC12A7	0.000657507	2.24053	CASE up vs CONT
NM_001030288 // SPN // sialophorin // 16p11.2 // 6693 /// NM_003123 // SPN // sialophor	SPN	0.00603982	2.24054	CASE up vs CONT
NM_004137 // KCNMB1 // potassium channel subfamily M regulatory beta subunit 1 // 5q34	KCNMB1	0.00612706	2.24203	CASE up vs CONT
NM_014752 // SPCS2 // signal peptidase complex subunit 2 // 11q13.4 // 9789 /// ENST000	SPCS2	0.0101563	2.24873	CASE up vs CONT
NM_033102 // SLC45A3 // solute carrier family 45, member 3 // 1q32.1 // 85414 /// XM_00	SLC45A3	0.00122183	2.25101	CASE up vs CONT
NM_001077516 // SLC39A7 // solute carrier family 39 (zinc transporter), member 7 // 6p2	SLC39A7	0.000868853	2.25453	CASE up vs CONT
NM_001077516 // SLC39A7 // solute carrier family 39 (zinc transporter), member 7 // 6p2	SLC39A7	0.000868853	2.25453	CASE up vs CONT
NM_001077516 // SLC39A7 // solute carrier family 39 (zinc transporter), member 7 // 6p2	SLC39A7	0.000868853	2.25453	CASE up vs CONT
NM_005216 // DDOST // dolichyl-diphosphooligosaccharide--protein glycosyltransferase su	DDOST	0.00292784	2.2559	CASE up vs CONT
NM_001270974 // HYDIN // HYDIN, axonemal central pair apparatus protein // 16q22.2 // 5	HYDIN	0.0145923	2.25608	CASE up vs CONT
NM_001135820 // TMEM2 // transmembrane protein 2 // 9q21.13 // 23670 /// NM_013390 // T	TMEM2	0.000116435	2.25887	CASE up vs CONT
NM_001271749 // C5AR2 // complement component 5a receptor 2 // 19q13.33 // 27202 /// NM	C5AR2	0.0347019	2.26043	CASE up vs CONT
NM_001162497 // LPAR6 // lysophosphatidic acid receptor 6 // 13q14 // 10161 /// NM_0011	LPAR6	0.00382235	2.2663	CASE up vs CONT
NM_001080480 // MBOAT1 // membrane bound O-acyltransferase domain containing 1 // 6p22.	MBOAT1	0.0396175	2.26999	CASE up vs CONT
NM_001256876 // KANK1 // KN motif and ankyrin repeat domains 1 // 9p24.3 // 23189 /// N	KANK1	0.00333479	2.27264	CASE up vs CONT
NM_001198759 // LY75-CD302 // LY75-CD302 readthrough // 2q // 100526664 /// NM_00119876	LY75-CD302	0.0200505	2.2728	CASE up vs CONT
NM_021999 // ITM2B // integral membrane protein 2B // 13q14.3 // 9445 /// ENST000003785	ITM2B	0.00111065	2.27595	CASE up vs CONT
NM_001098479 // HLA-F // major histocompatibility complex, class I, F // 6p21.3 // 3134	HLA-F	0.00212343	2.27639	CASE up vs CONT
NM_001098479 // HLA-F // major histocompatibility complex, class I, F // 6p21.3 // 3134	HLA-F	0.00212343	2.27639	CASE up vs CONT
NM_013402 // FADS1 // fatty acid desaturase 1 // 11q12.2-q13.1 // 3992 /// XM_011545022	FADS1	0.018578	2.2775	CASE up vs CONT
NM_001271466 // ARMC9 // armadillo repeat containing 9 // 2q37.1 // 80210 /// NM_001291	ARMC9	0.0200104	2.28059	CASE up vs CONT
NM_000216 // ANOS1 // anosmin 1 // Xp22.32 // 3730 /// XM_005274501 // ANOS1 // anosmin	ANOS1	0.0122417	2.28293	CASE up vs CONT
NM_003266 // TLR4 // toll-like receptor 4 // 9q33.1 // 7099 /// NM_138554 // TLR4 // to	TLR4	0.00119479	2.28313	CASE up vs CONT
NM_001130101 // NR1H3 // nuclear receptor subfamily 1, group H, member 3 // 11p11.2 //	NR1H3	0.000211865	2.28569	CASE up vs CONT
NM_001198532 // OXR1 // oxidation resistance 1 // 8q23 // 55074 /// NM_001198533 // OXR	OXR1	0.00517547	2.28661	CASE up vs CONT
NM_001304480 // FGD4 // FYVE, RhoGEF and PH domain containing 4 // 12p11.21 // 121512 /	FGD4	0.00260243	2.29223	CASE up vs CONT
NM_001282186 // CYSLTR1 // cysteinyl leukotriene receptor 1 // Xq13.2-q21.1 // 10800 //	CYSLTR1	0.0183764	2.29385	CASE up vs CONT
NM_000157 // GBA // glucosidase, beta, acid // 1q21 // 2629 /// NM_001005741 // GBA //	GBA	0.0015147	2.2956	CASE up vs CONT
NM_001270974 // HYDIN // HYDIN, axonemal central pair apparatus protein // 16q22.2 // 5	HYDIN	0.0169279	2.30252	CASE up vs CONT
NM_000861 // HRH1 // histamine receptor H1 // 3p25 // 3269 /// NM_001098211 // HRH1 //	HRH1	0.0299037	2.30348	CASE up vs CONT
NM_002213 // ITGB5 // integrin beta 5 // 3q21.2 // 3693 /// XM_005247436 // ITGB5 // in	ITGB5	0.000179453	2.31383	CASE up vs CONT
NM_001171 // ABCC6 // ATP binding cassette subfamily C member 6 // 16p13.1 // 368 /// X	ABCC6	0.0132092	2.31511	CASE up vs CONT
NM_016354 // SLCO4A1 // solute carrier organic anion transporter family, member 4A1 //	SLCO4A1	0.00519074	2.32164	CASE up vs CONT
NM_001165993 // GDPD1 // glycerophosphodiester phosphodiesterase domain containing 1 //	GDPD1	0.00429892	2.32204	CASE up vs CONT
NM_024787 // RNF122 // ring finger protein 122 // 8p12 // 79845 /// ENST00000256257 //	RNF122	0.00189443	2.32544	CASE up vs CONT
NM_005779 // LHFPL2 // lipoma HMGIC fusion partner-like 2 // 5q14.1 // 10184 /// XM_006	LHFPL2	0.00462413	2.32781	CASE up vs CONT
NM_001282704 // PDIA6 // protein disulfide isomerase family A, member 6 // 2p25.1 // 10	PDIA6	0.000353468	2.32843	CASE up vs CONT
NM_003714 // STC2 // stanniocalcin 2 // 5q35.1 // 8614 /// ENST00000265087 // STC2 // s	STC2	0.0318971	2.33307	CASE up vs CONT
NM_012434 // SLC17A5 // solute carrier family 17 (acidic sugar transporter), member 5 /	SLC17A5	4.09004e-05	2.33734	CASE up vs CONT
NM_001124 // ADM // adrenomedullin // 11p15.4 // 133 /// ENST00000278175 // ADM // adre	ADM	0.00368588	2.34457	CASE up vs CONT
NM_001267817 // OSTC // oligosaccharyltransferase complex subunit (non-catalytic) // 4q	OSTC	0.0215518	2.34854	CASE up vs CONT
NM_173050 // SCUBE1 // signal peptide, CUB domain, EGF-like 1 // 22q13 // 80274 /// XM_	SCUBE1	0.00224627	2.34868	CASE up vs CONT
NM_006827 // TMED10 // transmembrane p24 trafficking protein 10 // 14q24.3 // 10972 ///	TMED10	0.00127363	2.35583	CASE up vs CONT
NM_001012761 // RGMB // repulsive guidance molecule family member b // 5q15 // 285704 /	RGMB	0.00628895	2.35944	CASE up vs CONT
NM_000153 // GALC // galactosylceramidase // 14q31 // 2581 /// NM_001201401 // GALC //	GALC	0.0065792	2.36114	CASE up vs CONT
NM_001024956 // SC5D // sterol-C5-desaturase // 11q23.3 // 6309 /// NM_006918 // SC5D /	SC5D	0.0103853	2.36492	CASE up vs CONT
NM_001243280 // ALCAM // activated leukocyte cell adhesion molecule // 3q13.1 // 214 //	ALCAM	0.000810957	2.36927	CASE up vs CONT
NM_001303618 // CD226 // CD226 molecule // 18q22.3 // 10666 /// NM_001303619 // CD226 /	CD226	0.0455172	2.38146	CASE up vs CONT
NM_001201575 // CTSV // cathepsin V // 9q22.2 // 1515 /// NM_001333 // CTSV // cathepsi	CTSV	0.00240444	2.38665	CASE up vs CONT
NM_000416 // IFNGR1 // interferon gamma receptor 1 // 6q23.3 // 3459 /// XM_006715470 /	IFNGR1	0.00647879	2.38824	CASE up vs CONT
NM_001126105 // SLC7A7 // solute carrier family 7 (amino acid transporter light chain,	SLC7A7	0.00247947	2.39191	CASE up vs CONT
NM_152625 // ZNF366 // zinc finger protein 366 // 5q13.2|5q13.2 // 167465 /// ENST00000	ZNF366	0.00175716	2.39643	CASE up vs CONT
NM_005037 // PPARG // peroxisome proliferator-activated receptor gamma // 3p25 // 5468	PPARG	0.000563586	2.39652	CASE up vs CONT
NM_003358 // UGCG // UDP-glucose ceramide glucosyltransferase // 9q31 // 7357 /// XM_00	UGCG	0.000856456	2.39655	CASE up vs CONT
NM_003032 // ST6GAL1 // ST6 beta-galactosamide alpha-2,6-sialyltranferase 1 // 3q27.3 /	ST6GAL1	0.0167561	2.3966	CASE up vs CONT
NM_000443 // ABCB4 // ATP binding cassette subfamily B member 4 // 7q21.1 // 5244 /// N	ABCB4	0.0364023	2.39884	CASE up vs CONT
NM_000527 // LDLR // low density lipoprotein receptor // 19p13.2 // 3949 /// NM_0011957	LDLR	0.0192306	2.40003	CASE up vs CONT
NM_052905 // FMNL2 // formin like 2 // 2q23.3 // 114793 /// XM_005246263 // FMNL2 // fo	FMNL2	0.00698224	2.40321	CASE up vs CONT
NM_002426 // MMP12 // matrix metallopeptidase 12 // 11q22.3 // 4321 /// ENST00000571244	MMP12	0.0149264	2.40398	CASE up vs CONT
NM_000682 // ADRA2B // adrenoceptor alpha 2B // 2q11.1 // 151 /// ENST00000620793 // AD	ADRA2B	0.000537272	2.40951	CASE up vs CONT
NM_014906 // PPM1E // protein phosphatase, Mg2+/Mn2+ dependent, 1E // 17q22 // 22843 //	PPM1E	0.0108842	2.41161	CASE up vs CONT
NM_004119 // FLT3 // fms-related tyrosine kinase 3 // 13q12 // 2322 /// NR_130706 // FL	FLT3	0.0470693	2.41273	CASE up vs CONT
NR_039604 // MIR2682 // microRNA 2682 // --- // 100616452 /// ENST00000413670 // MIR137	MIR2682	0.0369769	2.41323	CASE up vs CONT
NM_001199579 // SUN2 // Sad1 and UNC84 domain containing 2 // 22q13.1 // 25777 /// NM_0	SUN2	0.000188527	2.41614	CASE up vs CONT
NM_033518 // SLC38A5 // solute carrier family 38, member 5 // Xp11.23 // 92745 /// XM_0	SLC38A5	0.0141558	2.41918	CASE up vs CONT
NM_001307986 // ST8SIA5 // ST8 alpha-N-acetyl-neuraminide alpha-2,8-sialyltransferase 5	ST8SIA5	0.0187679	2.42666	CASE up vs CONT
NM_000520 // HEXA // hexosaminidase A (alpha polypeptide) // 15q24.1 // 3073 /// ENST00	HEXA	0.00273977	2.43049	CASE up vs CONT
NM_001122 // PLIN2 // perilipin 2 // 9p22.1 // 123 /// NR_038064 // PLIN2 // perilipin	PLIN2	0.000945836	2.43188	CASE up vs CONT
NM_001202858 // ECM1 // extracellular matrix protein 1 // 1q21 // 1893 /// NM_004425 //	ECM1	0.00175893	2.43281	CASE up vs CONT
NM_001139441 // BCAP31 // B-cell receptor-associated protein 31 // Xq28 // 10134 /// NM	BCAP31	0.00787985	2.43803	CASE up vs CONT
NM_001271821 // TREM2 // triggering receptor expressed on myeloid cells 2 // 6p21.1 //	TREM2	0.00315976	2.43954	CASE up vs CONT
NM_152565 // ATP6V0D2 // ATPase, H+ transporting, lysosomal 38kDa, V0 subunit d2 // ---	ATP6V0D2	0.0103775	2.44644	CASE up vs CONT
NM_001848 // COL6A1 // collagen, type VI, alpha 1 // 21q22.3 // 1291 /// ENST0000036186	COL6A1	0.000264682	2.4518	CASE up vs CONT
NM_001003790 // ERLIN2 // ER lipid raft associated 2 // 8p11.2 // 11160 /// NM_00100379	ERLIN2	0.0030664	2.45248	CASE up vs CONT
NM_001267036 // SLC7A8 // solute carrier family 7 (amino acid transporter light chain,	SLC7A8	0.0326332	2.45358	CASE up vs CONT
NM_000210 // ITGA6 // integrin alpha 6 // 2q31.1 // 3655 /// NM_001079818 // ITGA6 // i	ITGA6	0.0216519	2.48272	CASE up vs CONT
NM_001082959 // SCARB1 // scavenger receptor class B, member 1 // 12q24.31 // 949 /// N	SCARB1	0.00212703	2.48293	CASE up vs CONT
NM_001253357 // TIE1 // tyrosine kinase with immunoglobulin-like and EGF-like domains 1	TIE1	0.00657674	2.48369	CASE up vs CONT
NM_001029874 // REP15 // RAB15 effector protein // 12p11.22 // 387849 /// ENST000003107	REP15	0.0274041	2.48507	CASE up vs CONT
NM_001270764 // CHST15 // carbohydrate (N-acetylgalactosamine 4-sulfate 6-O) sulfotrans	CHST15	0.0142906	2.48534	CASE up vs CONT
NM_001166496 // SLC16A1 // solute carrier family 16 (monocarboxylate transporter), memb	SLC16A1	0.000418629	2.48875	CASE up vs CONT
NM_012449 // STEAP1 // six transmembrane epithelial antigen of the prostate 1 // 7q21 /	STEAP1	0.00347897	2.48913	CASE up vs CONT
NM_019117 // KLHL4 // kelch-like family member 4 // Xq21.3 // 56062 /// NM_057162 // KL	KLHL4	0.00423835	2.49052	CASE up vs CONT
NM_017510 // TMED9 // transmembrane p24 trafficking protein 9 // 5q35.3 // 54732 /// EN	TMED9	0.00356333	2.49257	CASE up vs CONT
NM_003255 // TIMP2 // TIMP metallopeptidase inhibitor 2 // 17q25 // 7077 /// ENST000002	TIMP2	1.27465e-05	2.49318	CASE up vs CONT
NM_001304512 // HSD17B7 // hydroxysteroid (17-beta) dehydrogenase 7 // 1q23 // 51478 //	HSD17B7	0.0370254	2.50078	CASE up vs CONT
NM_003239 // TGFB3 // transforming growth factor beta 3 // 14q24 // 7043 /// XM_0052680	TGFB3	0.00143995	2.5041	CASE up vs CONT
NM_001315507 // PCM1 // pericentriolar material 1 // 8p22-p21.3 // 5108 /// NM_00131550	PCM1	0.00969864	2.50525	CASE up vs CONT
NM_001199922 // SIAE // sialic acid acetylesterase // 11q24 // 54414 /// NM_170601 // S	SIAE	0.0202811	2.5137	CASE up vs CONT
NM_001677 // ATP1B1 // ATPase, Na+/K+ transporting, beta 1 polypeptide // 1q24 // 481 /	ATP1B1	0.00143243	2.51949	CASE up vs CONT
NM_017741 // DCAF16 // DDB1 and CUL4 associated factor 16 // 4p15.31 // 54876 /// XM_00	DCAF16	0.00219829	2.52085	CASE up vs CONT
NM_001195797 // LY96 // lymphocyte antigen 96 // 8q21.11 // 23643 /// NM_015364 // LY96	LY96	0.0314269	2.52919	CASE up vs CONT
NM_006045 // ATP9A // ATPase, class II, type 9A // 20q13.2 // 10079 /// XM_011528481 //	ATP9A	0.0131362	2.53105	CASE up vs CONT
NM_002950 // RPN1 // ribophorin I // 3q21.3 // 6184 /// ENST00000296255 // RPN1 // ribo	RPN1	0.00305194	2.53332	CASE up vs CONT
NM_002508 // NID1 // nidogen 1 // 1q43 // 4811 /// XM_011544195 // NID1 // nidogen 1 //	NID1	0.00686008	2.54402	CASE up vs CONT
NM_172037 // RDH10 // retinol dehydrogenase 10 (all-trans) // 8q21.11 // 157506 /// XM_	RDH10	0.000490011	2.5467	CASE up vs CONT
NM_001040458 // ERAP1 // endoplasmic reticulum aminopeptidase 1 // 5q15 // 51752 /// NM	ERAP1	0.00507217	2.56366	CASE up vs CONT
NM_013363 // PCOLCE2 // procollagen C-endopeptidase enhancer 2 // 3q21-q24 // 26577 ///	PCOLCE2	0.0231626	2.56705	CASE up vs CONT
NM_006810 // PDIA5 // protein disulfide isomerase family A, member 5 // 3q21.1 // 10954	PDIA5	0.00314958	2.57515	CASE up vs CONT
NR_002807 // TMED10P1 // transmembrane emp24-like trafficking protein 10 (yeast) pseudo	TMED10P1	0.00016644	2.57556	CASE up vs CONT
NM_000041 // APOE // apolipoprotein E // 19q13.2 // 348 /// NM_001302688 // APOE // apo	APOE	0.0451399	2.58134	CASE up vs CONT
NM_001193493 // SLC1A4 // solute carrier family 1 (glutamate/neutral amino acid transpo	SLC1A4	0.00512633	2.58381	CASE up vs CONT
NM_001271957 // SLC39A1 // solute carrier family 39 (zinc transporter), member 1 // 1q2	SLC39A1	0.00731693	2.59013	CASE up vs CONT
NM_198827 // ADGRD1 // adhesion G protein-coupled receptor D1 // 12q24.33 // 283383 ///	ADGRD1	0.00550769	2.59701	CASE up vs CONT
NM_001104544 // TMEM255A // transmembrane protein 255A // Xq24 // 55026 /// NM_00110454	TMEM255A	0.0130489	2.60453	CASE up vs CONT
NM_000922 // PDE3B // phosphodiesterase 3B, cGMP-inhibited // 11p15.1 // 5140 /// XM_00	PDE3B	0.0114595	2.60838	CASE up vs CONT
NM_001243597 // CDON // cell adhesion associated, oncogene regulated // 11q24.2 // 5093	CDON	0.0334422	2.61073	CASE up vs CONT
NM_001204450 // CCPG1 // cell cycle progression 1 // 15q21.1 // 9236 /// NM_001204451 /	CCPG1	0.0118837	2.61296	CASE up vs CONT
NM_005765 // ATP6AP2 // ATPase, H+ transporting, lysosomal accessory protein 2 // Xp11.	ATP6AP2	0.000534795	2.61871	CASE up vs CONT
NM_005347 // HSPA5 // heat shock 70kDa protein 5 (glucose-regulated protein, 78kDa) //	HSPA5	0.00183601	2.61969	CASE up vs CONT
NM_001252226 // PLK2 // polo-like kinase 2 // 5q12.1-q13.2 // 10769 /// NM_006622 // PL	PLK2	0.0389059	2.62467	CASE up vs CONT
NM_001145056 // SLC44A2 // solute carrier family 44 (choline transporter), member 2 //	SLC44A2	8.95358e-05	2.63554	CASE up vs CONT
NM_001198558 // SIGLEC9 // sialic acid binding Ig-like lectin 9 // 19q13.41 // 27180 //	SIGLEC9	0.0205671	2.64757	CASE up vs CONT
NM_001184796 // ESYT1 // extended synaptotagmin-like protein 1 // 12q13.2 // 23344 ///	ESYT1	0.00259057	2.65079	CASE up vs CONT
NM_000071 // CBS // cystathionine-beta-synthase // 21q22.3 // 875 /// NM_001178008 // C	CBS	0.0197779	2.65295	CASE up vs CONT
NM_001127505 // ASAH1 // N-acylsphingosine amidohydrolase (acid ceramidase) 1 // 8p22 /	ASAH1	0.000620142	2.66206	CASE up vs CONT
NM_001079539 // XBP1 // X-box binding protein 1 // 22q12.1|22q12 // 7494 /// NM_005080	XBP1	0.0447105	2.66249	CASE up vs CONT
NM_001301088 // ROBO4 // roundabout guidance receptor 4 // 11q24.2 // 54538 /// NM_0190	ROBO4	0.0170697	2.67416	CASE up vs CONT
NM_014591 // KCNIP2 // Kv channel interacting protein 2 // 10q24 // 30819 /// NM_173191	KCNIP2	0.0315153	2.67673	CASE up vs CONT
NM_001135585 // SLC2A5 // solute carrier family 2 (facilitated glucose/fructose transpo	SLC2A5	0.0124328	2.68698	CASE up vs CONT
NM_001256796 // P2RX4 // purinergic receptor P2X, ligand gated ion channel, 4 // 12q24.	P2RX4	0.00206725	2.69035	CASE up vs CONT
NM_001008539 // SLC7A2 // solute carrier family 7 (cationic amino acid transporter, y+	SLC7A2	0.0240802	2.69058	CASE up vs CONT
NM_003596 // TPST1 // tyrosylprotein sulfotransferase 1 // 7q11.21 // 8460 /// XM_00525	TPST1	0.000413446	2.6986	CASE up vs CONT
NM_001204897 // TM4SF19 // transmembrane 4 L six family member 19 // 3q29 // 116211 ///	TM4SF19	0.00832143	2.70949	CASE up vs CONT
NM_001243466 // STARD13 // StAR-related lipid transfer domain containing 13 // 13q13.1	STARD13	0.0346595	2.71543	CASE up vs CONT
NM_005245 // FAT1 // FAT atypical cadherin 1 // 4q35 // 2195 /// XM_005262834 // FAT1 /	FAT1	0.0109574	2.71563	CASE up vs CONT
NM_001290225 // PTDSS1 // phosphatidylserine synthase 1 // 8q22 // 9791 /// NM_014754 /	PTDSS1	0.000125304	2.71699	CASE up vs CONT
NM_001172895 // CAV1 // caveolin 1 // 7q31.1 // 857 /// NM_001172896 // CAV1 // caveoli	CAV1	0.00662267	2.72077	CASE up vs CONT
NM_001079653 // SDK1 // sidekick cell adhesion molecule 1 // 7p22.2 // 221935 /// NM_15	SDK1	0.00105786	2.72556	CASE up vs CONT
NM_005603 // ATP8B1 // ATPase, aminophospholipid transporter, class I, type 8B, member	ATP8B1	0.0250163	2.73545	CASE up vs CONT
NM_001160167 // PRR5L // proline rich 5 like // 11p13-p12 // 79899 /// NM_001160168 //	PRR5L	0.0146938	2.73706	CASE up vs CONT
NM_015124 // GRAMD4 // GRAM domain containing 4 // 22q13.31 // 23151 /// XM_005261396 /	GRAMD4	0.00082749	2.7377	CASE up vs CONT
NM_001873 // CPE // carboxypeptidase E // 4q32.3 // 1363 /// ENST00000402744 // CPE //	CPE	0.0100682	2.7426	CASE up vs CONT
NM_006343 // MERTK // MER proto-oncogene, tyrosine kinase // 2q14.1 // 10461 /// XM_005	MERTK	0.019742	2.74343	CASE up vs CONT
NM_001039362 // ATP6V1C2 // ATPase, H+ transporting, lysosomal 42kDa, V1 subunit C2 //	ATP6V1C2	0.01867	2.76941	CASE up vs CONT
NM_004911 // PDIA4 // protein disulfide isomerase family A, member 4 // 7q35 // 9601 //	PDIA4	0.000298629	2.77369	CASE up vs CONT
NM_032782 // HAVCR2 // hepatitis A virus cellular receptor 2 // 5q33.3 // 84868 /// ENS	HAVCR2	0.011086	2.77853	CASE up vs CONT
NM_001256841 // CD300A // CD300a molecule // 17q25.1 // 11314 /// NM_007261 // CD300A /	CD300A	0.00735121	2.79028	CASE up vs CONT
NM_001204255 // SCARB2 // scavenger receptor class B, member 2 // 4q21.1 // 950 /// NM_	SCARB2	0.00100835	2.80002	CASE up vs CONT
NM_000891 // KCNJ2 // potassium channel, inwardly rectifying subfamily J, member 2 // 1	KCNJ2	0.0153142	2.80474	CASE up vs CONT
NM_000786 // CYP51A1 // cytochrome P450, family 51, subfamily A, polypeptide 1 // 7q21.	CYP51A1	0.000599771	2.8115	CASE up vs CONT
NM_001282588 // SLAMF7 // SLAM family member 7 // 1q23.1-q24.1 // 57823 /// NM_00128258	SLAMF7	0.0246033	2.82791	CASE up vs CONT
NM_001128310 // SPARCL1 // SPARC like 1 // 4q22.1 // 8404 /// NM_001291976 // SPARCL1 /	SPARCL1	0.00770571	2.83066	CASE up vs CONT
NM_005040 // PRCP // prolylcarboxypeptidase // 11q14 // 5547 /// NM_199418 // PRCP // p	PRCP	0.000966481	2.83692	CASE up vs CONT
NM_024923 // NUP210 // nucleoporin 210kDa // 3p25.1 // 23225 /// XM_005264994 // NUP210	NUP210	0.00234054	2.84236	CASE up vs CONT
NM_001110503 // TMEM87A // transmembrane protein 87A // 15q15.1 // 25963 /// NM_0012864	TMEM87A	0.00106069	2.85889	CASE up vs CONT
NM_033125 // SLC22A16 // solute carrier family 22 (organic cation/carnitine transporter	SLC22A16	0.00342345	2.86181	CASE up vs CONT
NM_001803 // CD52 // CD52 molecule // 1p36 // 1043 /// ENST00000374213 // CD52 // CD52	CD52	0.0104636	2.86319	CASE up vs CONT
NM_001769 // CD9 // CD9 molecule // 12p13.3 // 928 /// XM_005253814 // CD9 // CD9 molec	CD9	0.0161833	2.86739	CASE up vs CONT
NM_001207014 // SERPINH1 // serpin peptidase inhibitor, clade H (heat shock protein 47)	SERPINH1	0.0149566	2.88895	CASE up vs CONT
NM_000063 // C2 // complement component 2 // 6p21.3 // 717 /// NM_001145903 // C2 // co	C2	0.0164988	2.89616	CASE up vs CONT
NM_000063 // C2 // complement component 2 // 6p21.3 // 717 /// NM_001145903 // C2 // co	C2	0.0164988	2.89616	CASE up vs CONT
NM_000063 // C2 // complement component 2 // 6p21.3 // 717 /// NM_001145903 // C2 // co	C2	0.0156087	2.89961	CASE up vs CONT
NM_004915 // ABCG1 // ATP binding cassette subfamily G member 1 // 21q22.3 // 9619 ///	ABCG1	0.00873549	2.90731	CASE up vs CONT
NM_000219 // KCNE1 // potassium channel, voltage gated subfamily E regulatory beta subu	KCNE1	0.00300839	2.91392	CASE up vs CONT
NM_198485 // TPRG1 // tumor protein p63 regulated 1 // 3q28 // 285386 /// XM_005247382	TPRG1	0.00779007	2.97457	CASE up vs CONT
XR_432384 // LOC102725253 // uncharacterized LOC102725253 // --- // 102725253	LOC102725253	0.00366975	2.97956	CASE up vs CONT
XR_432384 // LOC102725253 // uncharacterized LOC102725253 // --- // 102725253	LOC102725253	0.00366975	2.97956	CASE up vs CONT
NM_014762 // DHCR24 // 24-dehydrocholesterol reductase // 1p32.3 // 1718 /// ENST000003	DHCR24	0.00786784	2.98752	CASE up vs CONT
NM_001014797 // KCNMA1 // potassium channel, calcium activated large conductance subfam	KCNMA1	4.05952e-05	3.00195	CASE up vs CONT
NM_003204 // NFE2L1 // nuclear factor, erythroid 2-like 1 // 17q21.3 // 4779 /// XM_005	NFE2L1	0.00594732	3.0026	CASE up vs CONT
NM_002644 // PIGR // polymeric immunoglobulin receptor // 1q31-q41 // 5284 /// XM_01150	PIGR	0.00556929	3.00456	CASE up vs CONT
NM_001098517 // CADM1 // cell adhesion molecule 1 // 11q23.2 // 23705 /// NM_001301043	CADM1	0.00525825	3.00618	CASE up vs CONT
NM_001012514 // ITM2C // integral membrane protein 2C // 2q37 // 81618 /// NM_001012516	ITM2C	0.00218302	3.03523	CASE up vs CONT
NM_001242581 // RIN2 // Ras and Rab interactor 2 // 20p11.22 // 54453 /// NM_018993 //	RIN2	0.00612806	3.03727	CASE up vs CONT
NM_024896 // ERMP1 // endoplasmic reticulum metallopeptidase 1 // 9p24 // 79956 /// XM_	ERMP1	0.000140778	3.04614	CASE up vs CONT
NM_152495 // CNIH3 // cornichon family AMPA receptor auxiliary protein 3 // 1q42.12 //	CNIH3	0.00655368	3.05266	CASE up vs CONT
XR_432384 // LOC102725253 // uncharacterized LOC102725253 // --- // 102725253	LOC102725253	0.00576226	3.05312	CASE up vs CONT
NM_001135599 // TGFB2 // transforming growth factor beta 2 // 1q41 // 7042 /// NM_00323	TGFB2	0.00158696	3.09009	CASE up vs CONT
NM_004951 // GPR183 // G protein-coupled receptor 183 // 13q32.3 // 1880 /// ENST000003	GPR183	0.00323857	3.09738	CASE up vs CONT
NM_018241 // TMEM184C // transmembrane protein 184C // 4q31.23 // 55751 /// XM_01153210	TMEM184C	0.00441902	3.09828	CASE up vs CONT
NM_152637 // METTL7B // methyltransferase like 7B // 12q13.2 // 196410 /// ENST00000394	METTL7B	0.000426061	3.15496	CASE up vs CONT
NM_000859 // HMGCR // 3-hydroxy-3-methylglutaryl-CoA reductase // 5q13.3-q14 // 3156 //	HMGCR	0.00286678	3.1685	CASE up vs CONT
NM_000566 // FCGR1A // Fc fragment of IgG, high affinity Ia, receptor (CD64) // 1q21.2-	FCGR1A	0.0149789	3.17555	CASE up vs CONT
NM_001112706 // SCIN // scinderin // 7p21.3 // 85477 /// NM_033128 // SCIN // scinderin	SCIN	0.000919357	3.19067	CASE up vs CONT
NM_004753 // DHRS3 // dehydrogenase/reductase (SDR family) member 3 // 1p36.1 // 9249 /	DHRS3	9.78874e-05	3.19854	CASE up vs CONT
NM_000050 // ASS1 // argininosuccinate synthase 1 // 9q34.1 // 445 /// NM_054012 // ASS	ASS1	0.0194356	3.20359	CASE up vs CONT
NM_006948 // HSPA13 // heat shock protein 70kDa family, member 13 // 21q11 // 6782 ///	HSPA13	0.0215742	3.21215	CASE up vs CONT
NM_000566 // FCGR1A // Fc fragment of IgG, high affinity Ia, receptor (CD64) // 1q21.2-	FCGR1A	0.0146723	3.21624	CASE up vs CONT
NM_001142473 // FCMR // Fc fragment of IgM receptor // 1q32.1 // 9214 /// NM_001193338	FCMR	0.00628535	3.22169	CASE up vs CONT
NM_001115 // ADCY8 // adenylate cyclase 8 (brain) // 8q24 // 114 /// XM_005250769 // AD	ADCY8	0.0127877	3.23496	CASE up vs CONT
NM_002562 // P2RX7 // purinergic receptor P2X, ligand gated ion channel, 7 // 12q24 //	P2RX7	0.0122747	3.23701	CASE up vs CONT
NM_001142270 // DHRS9 // dehydrogenase/reductase (SDR family) member 9 // 2q31.1 // 101	DHRS9	0.000446068	3.24045	CASE up vs CONT
NM_001204366 // MGST2 // microsomal glutathione S-transferase 2 // 4q28.3 // 4258 /// N	MGST2	0.000661242	3.30563	CASE up vs CONT
NM_001142649 // ANO5 // anoctamin 5 // 11p14.3 // 203859 /// NM_213599 // ANO5 // anoct	ANO5	0.00327839	3.31974	CASE up vs CONT
NM_001736 // C5AR1 // complement component 5a receptor 1 // 19q13.3-q13.4 // 728 /// XM	C5AR1	0.0271522	3.33124	CASE up vs CONT
NM_183378 // OVCH1 // ovochymase 1 // 12p11.22 // 341350 /// XM_011520637 // OVCH1 // o	OVCH1	0.000664402	3.34482	CASE up vs CONT
NM_001168368 // GALNT16 // polypeptide N-acetylgalactosaminyltransferase 16 // 14q24.1	GALNT16	0.00368792	3.34653	CASE up vs CONT
NM_001304441 // MMP8 // matrix metallopeptidase 8 // 11q22.3 // 4317 /// NM_001304442 /	MMP8	0.00856993	3.36854	CASE up vs CONT
NM_001303110 // COL4A1 // collagen, type IV, alpha 1 // 13q34 // 1282 /// NM_001845 //	COL4A1	0.000115507	3.37412	CASE up vs CONT
NM_001160226 // CNR1 // cannabinoid receptor 1 (brain) // 6q14-q15 // 1268 /// NM_00116	CNR1	0.00882992	3.38131	CASE up vs CONT
NM_006579 // EBP // emopamil binding protein (sterol isomerase) // Xp11.23-p11.22 // 10	EBP	0.00199039	3.3911	CASE up vs CONT
NM_022152 // TMBIM1 // transmembrane BAX inhibitor motif containing 1 // 2q35 // 64114	TMBIM1	0.000866503	3.39402	CASE up vs CONT
NM_000029 // AGT // angiotensinogen (serpin peptidase inhibitor, clade A, member 8) //	AGT	0.00424042	3.41947	CASE up vs CONT
NM_001444 // FABP5 // fatty acid binding protein 5 (psoriasis-associated) // 8q21.13 //	FABP5	0.000852766	3.4613	CASE up vs CONT
NM_173653 // SLC9A9 // solute carrier family 9, subfamily A (NHE9, cation proton antipo	SLC9A9	0.00825453	3.49364	CASE up vs CONT
NM_080723 // NRSN1 // neurensin 1 // 6p22.3 // 140767 /// ENST00000378475 // NRSN1 // n	NRSN1	0.0173723	3.49515	CASE up vs CONT
BT007449 // FABP5 // fatty acid binding protein 5 (psoriasis-associated) // 8q21.13 //	FABP5	0.000869279	3.51331	CASE up vs CONT
NM_001099 // ACPP // acid phosphatase, prostate // 3q22.1 // 55 /// NM_001134194 // ACP	ACPP	0.0120642	3.54075	CASE up vs CONT
NM_002927 // RGS13 // regulator of G-protein signaling 13 // 1q31.2 // 6003 /// NM_1447	RGS13	0.000650085	3.54232	CASE up vs CONT
NM_001204126 // LRMP // lymphoid-restricted membrane protein // 12p12.1 // 4033 /// NM_	LRMP	0.00918329	3.58812	CASE up vs CONT
NM_001846 // COL4A2 // collagen, type IV, alpha 2 // 13q34 // 1284 /// ENST00000360467	COL4A2	0.001549	3.59162	CASE up vs CONT
NM_001127257 // SLC39A10 // solute carrier family 39 (zinc transporter), member 10 // 2	SLC39A10	0.00475585	3.6482	CASE up vs CONT
NM_000598 // IGFBP3 // insulin like growth factor binding protein 3 // 7p12.3 // 3486 /	IGFBP3	0.00211546	3.66968	CASE up vs CONT
NM_001017369 // MSMO1 // methylsterol monooxygenase 1 // 4q32-q34 // 6307 /// NM_006745	MSMO1	0.0146192	3.68566	CASE up vs CONT
NM_000103 // CYP19A1 // cytochrome P450, family 19, subfamily A, polypeptide 1 // 15q21	CYP19A1	0.0109027	3.68905	CASE up vs CONT
NM_001185099 // CD22 // CD22 molecule // 19q13.1 // 933 /// NM_001185100 // CD22 // CD2	CD22	0.00128558	3.69799	CASE up vs CONT
NR_027484 // FCGR1C // Fc fragment of IgG, high affinity Ic, receptor (CD64), pseudogen	FCGR1C	0.00836144	3.72638	CASE up vs CONT
NM_001172632 // OLR1 // oxidized low density lipoprotein (lectin-like) receptor 1 // 12	OLR1	0.0283743	3.73006	CASE up vs CONT
NM_001005340 // GPNMB // glycoprotein (transmembrane) nmb // 7p15 // 10457 /// NM_00251	GPNMB	0.00174875	3.74078	CASE up vs CONT
NM_005063 // SCD // stearoyl-CoA desaturase (delta-9-desaturase) // 10q24.31 // 6319 //	SCD	0.0163408	3.79187	CASE up vs CONT
NM_001184879 // CD84 // CD84 molecule // 1q24 // 8832 /// NM_001184881 // CD84 // CD84	CD84	0.0242036	3.82799	CASE up vs CONT
NM_001145271 // ADAMDEC1 // ADAM-like, decysin 1 // 8p21.2 // 27299 /// NM_001145272 //	ADAMDEC1	0.0311571	3.83996	CASE up vs CONT
NM_024080 // TRPM8 // transient receptor potential cation channel, subfamily M, member	TRPM8	0.000149373	3.87096	CASE up vs CONT
NM_001034173 // ALDH1L2 // aldehyde dehydrogenase 1 family, member L2 // 12q23.3 // 160	ALDH1L2	0.0252219	3.88191	CASE up vs CONT
NM_001193451 // TMTC1 // transmembrane and tetratricopeptide repeat containing 1 // 12p	TMTC1	0.000123769	3.89663	CASE up vs CONT
NM_001286449 // TEX9 // testis expressed 9 // 15q21.3 // 374618 /// NM_198524 // TEX9 /	TEX9	0.00243648	3.90511	CASE up vs CONT
NM_006988 // ADAMTS1 // ADAM metallopeptidase with thrombospondin type 1 motif 1 // 21q	ADAMTS1	2.78775e-05	3.91809	CASE up vs CONT
NM_002204 // ITGA3 // integrin alpha 3 // 17q21.33 // 3675 /// XM_005257308 // ITGA3 //	ITGA3	0.000964408	3.94049	CASE up vs CONT
NM_001306129 // FN1 // fibronectin 1 // 2q34 // 2335 /// NM_001306130 // FN1 // fibrone	FN1	0.0016065	4.02031	CASE up vs CONT
NM_173567 // EPHX4 // epoxide hydrolase 4 // 1p22.1 // 253152 /// ENST00000370383 // EP	EPHX4	0.000249122	4.05851	CASE up vs CONT
NM_002998 // SDC2 // syndecan 2 // 8q22-q23 // 6383 /// XM_005251019 // SDC2 // syndeca	SDC2	5.62094e-05	4.10559	CASE up vs CONT
NM_004244 // CD163 // CD163 molecule // 12p13.3 // 9332 /// NM_203416 // CD163 // CD163	CD163	0.00179069	4.10585	CASE up vs CONT
NM_152754 // SEMA3D // sema domain, immunoglobulin domain (Ig), short basic domain, sec	SEMA3D	0.0144271	4.15358	CASE up vs CONT
NM_000582 // SPP1 // secreted phosphoprotein 1 // 4q22.1 // 6696 /// NM_001040058 // SP	SPP1	0.000791373	4.17105	CASE up vs CONT
NM_001645 // APOC1 // apolipoprotein C-I // 19q13.2 // 341 /// XM_005258855 // APOC1 //	APOC1	0.00019996	4.1763	CASE up vs CONT
NM_001303228 // TMEM156 // transmembrane protein 156 // 4p14 // 80008 /// NM_024943 //	TMEM156	0.00515403	4.19416	CASE up vs CONT
NM_001144893 // CD209 // CD209 molecule // 19p13 // 30835 /// NM_001144894 // CD209 //	CD209	0.00216294	4.21556	CASE up vs CONT
NM_001114173 // CTSC // cathepsin C // 11q14.2 // 1075 /// NM_001814 // CTSC // catheps	CTSC	0.000147384	4.21585	CASE up vs CONT
NM_001308006 // LIPG // lipase, endothelial // 18q21.1 // 9388 /// NM_006033 // LIPG //	LIPG	0.000475481	4.27027	CASE up vs CONT
NM_000235 // LIPA // lipase A, lysosomal acid, cholesterol esterase // 10q23.2-q23.3 //	LIPA	0.00290169	4.38372	CASE up vs CONT
NM_001097633 // GCNT1 // glucosaminyl (N-acetyl) transferase 1, core 2 // 9q13 // 2650	GCNT1	0.000275296	4.45378	CASE up vs CONT
NM_001193621 // PINLYP // phospholipase A2 inhibitor and LY6/PLAUR domain containing //	PINLYP	0.00147799	4.53863	CASE up vs CONT
NM_014033 // METTL7A // methyltransferase like 7A // 12q13.12 // 25840 /// XM_006719332	METTL7A	0.00403151	4.67538	CASE up vs CONT
NM_001130058 // SLC44A5 // solute carrier family 44, member 5 // 1p31.1 // 204962 /// N	SLC44A5	0.000321943	4.72949	CASE up vs CONT
NM_000740 // CHRM3 // cholinergic receptor, muscarinic 3 // 1q43 // 1131 /// XM_0052730	CHRM3	0.0171996	4.78283	CASE up vs CONT
NM_004054 // C3AR1 // complement component 3a receptor 1 // 12p13.31 // 719 /// ENST000	C3AR1	0.0201073	4.85839	CASE up vs CONT
NM_002332 // LRP1 // LDL receptor related protein 1 // 12q13.3 // 4035 /// ENST00000243	LRP1	0.00012214	4.88318	CASE up vs CONT
NM_001163817 // DHCR7 // 7-dehydrocholesterol reductase // 11q13.4 // 1717 /// NM_00136	DHCR7	0.00475079	4.96914	CASE up vs CONT
NM_003486 // SLC7A5 // solute carrier family 7 (amino acid transporter light chain, L s	SLC7A5	0.0226787	4.99981	CASE up vs CONT
NM_005582 // CD180 // CD180 molecule // 5q12 // 4064 /// XM_005248504 // CD180 // CD180	CD180	0.00320536	5.00116	CASE up vs CONT
NM_000245 // MET // MET proto-oncogene, receptor tyrosine kinase // 7q31 // 4233 /// NM	MET	0.0062465	5.03283	CASE up vs CONT
NM_001139488 // RASGRP3 // RAS guanyl releasing protein 3 (calcium and DAG-regulated) /	RASGRP3	0.00113385	5.0646	CASE up vs CONT
NM_139055 // ADAMTS15 // ADAM metallopeptidase with thrombospondin type 1 motif 15 // 1	ADAMTS15	8.67837e-05	5.13771	CASE up vs CONT
NM_001130455 // DYSF // dysferlin // 2p13.3 // 8291 /// NM_001130976 // DYSF // dysferl	DYSF	0.00921562	5.31223	CASE up vs CONT
NM_000578 // SLC11A1 // solute carrier family 11 (proton-coupled divalent metal ion tra	SLC11A1	0.000469111	5.57325	CASE up vs CONT
NM_001122752 // SERPINI1 // serpin peptidase inhibitor, clade I (neuroserpin), member 1	SERPINI1	0.000229518	5.70164	CASE up vs CONT
NM_181789 // GLDN // gliomedin // 15q21.2 // 342035 /// XM_011521501 // GLDN // gliomed	GLDN	0.000520466	5.70716	CASE up vs CONT
NM_001281501 // FADS2 // fatty acid desaturase 2 // 11q12.2 // 9415 /// NM_001281502 //	FADS2	0.00532675	5.78108	CASE up vs CONT
NM_001145938 // MMP1 // matrix metallopeptidase 1 // 11q22.3 // 4312 /// NM_002421 // M	MMP1	0.0142299	5.89685	CASE up vs CONT
NM_006207 // PDGFRL // platelet-derived growth factor receptor-like // 8p22-p21.3 // 51	PDGFRL	0.00142007	6.15749	CASE up vs CONT
NM_001001924 // MTUS1 // microtubule associated tumor suppressor 1 // 8p22 // 57509 ///	MTUS1	0.000283824	6.69145	CASE up vs CONT
NM_145244 // DDIT4L // DNA-damage-inducible transcript 4-like // 4q24 // 115265 /// XM_	DDIT4L	0.00316706	6.9209	CASE up vs CONT
NM_001207019 // FCER2 // Fc fragment of IgE, low affinity II, receptor for (CD23) // 19	FCER2	0.00844659	7.00205	CASE up vs CONT
NM_001136528 // SERPINE2 // serpin peptidase inhibitor, clade E (nexin, plasminogen act	SERPINE2	0.00115135	7.67443	CASE up vs CONT
NM_001112800 // SLC8A1 // solute carrier family 8 (sodium/calcium exchanger), member 1	SLC8A1	0.00194115	7.82049	CASE up vs CONT
NM_001448 // GPC4 // glypican 4 // Xq26.1 // 2239 /// ENST00000370828 // GPC4 // glypic	GPC4	0.0001794	8.39639	CASE up vs CONT
NM_005651 // TDO2 // tryptophan 2,3-dioxygenase // 4q31-q32 // 6999 /// ENST00000503634	TDO2	0.0102073	8.73151	CASE up vs CONT
NM_000237 // LPL // lipoprotein lipase // 8p22 // 4023 /// ENST00000311322 // LPL // li	LPL	0.000899872	10.0902	CASE up vs CONT
NM_001293298 // CEMIP // cell migration inducing protein, hyaluronan binding // 15q24 /	CEMIP	0.000847506	10.5071	CASE up vs CONT
NM_002445 // MSR1 // macrophage scavenger receptor 1 // 8p22 // 4481 /// NM_138715 // M	MSR1	0.000696357	16.8431	CASE up vs CONT
NM_000072 // CD36 // CD36 molecule (thrombospondin receptor) // 7q11.2 // 948 /// NM_00	CD36	0.000175484	19.5949	CASE up vs CONT
NM_001442 // FABP4 // fatty acid binding protein 4, adipocyte // 8q21 // 2167 /// ENST0	FABP4	0.00261999	39.7893	CASE up vs CONT
