# Supplementary material for: Punicalagin Targets Atherosclerosis: Gene Expression Profiling of THP-1 Macrophages Treated with Punicalagin and Molecular Docking
Source: Curr Issues Mol Biol. 2022 May 12;44(5):2153–66. doi: 10.3390/cimb44050145 (PMC9164052; doi:10.3390/cimb44050145)
Supplement: Supplementary file 1 [file cimb-44-00145-s001.zip › Suppl Table S2.xls]

## Sheet: Sheet0
Article Title: Punicalagin Targets Atherosclerosis: Gene Expression Profiling of THP-1 Macrophages Treated with Punicalagin and Molecular Docking
Journal Name: Cellular and Molecular Life Sciences
Author Names: Etimad Huwait, Sanaa Almowallad*, Rehab Al-Massabi, Salma Saddeek, Maryam Al-Ghamdi, Kalamegam Gauthaman, Alexandre Prola
Corresponding author: salmowaled@ut.edu.sa
Suppl Table S2: Canonical pathways generated by ingenuity pathway analysis (IPA) on 373 upregulated genes.
Ingenuity Canonical Pathways	-log(p-value)	Ratio	z-score	Molecules
Cholesterol Biosynthesis I	11.3	0.615	2.828	CYP51A1,DHCR24,DHCR7,EBP,HSD17B7,LBR,MSMO1,SC5D
Cholesterol Biosynthesis II (via 24,25-dihydrolanosterol)	11.3	0.615	2.828	CYP51A1,DHCR24,DHCR7,EBP,HSD17B7,LBR,MSMO1,SC5D
Cholesterol Biosynthesis III (via Desmosterol)	11.3	0.615	2.828	CYP51A1,DHCR24,DHCR7,EBP,HSD17B7,LBR,MSMO1,SC5D
Superpathway of Cholesterol Biosynthesis	9.31	0.31	3	CYP51A1,DHCR24,DHCR7,EBP,HMGCR,HSD17B7,LBR,MSMO1,SC5D
LXR/RXR Activation	8.97	0.124	1.265	ABCG1,AGT,APOC1,APOE,CD36,CYP51A1,HMGCR,LDLR,LPL,LY96,MSR1,NR1H3,SCD,SERPINF1,TLR4
Hepatic Fibrosis / Hepatic Stellate Cell Activation	7.22	0.086	0	AGT,COL4A1,COL4A2,COL6A1,EDNRA,FN1,IFNGR1,IGFBP3,LY96,MET,MMP1,PDGFC,TGFB2,TGFB3,TIMP2,TLR4
Inhibition of Matrix Metalloproteases	6.79	0.205	0	LRP1,MMP1,MMP12,MMP8,RECK,SDC2,THBS2,TIMP2
Zymosterol Biosynthesis	6.02	0.667	2	CYP51A1,HSD17B7,LBR,MSMO1
Phagosome Formation	5.24	0.088	0	C3AR1,C5AR1,FCER1G,FCER2,FCGR1A,FN1,ITGA3,ITGA4,MSR1,TLR1,TLR4
Caveolar-mediated Endocytosis Signaling	4.65	0.11	0	CAV1,HLA-A,INSR,ITGA3,ITGA4,ITGA6,ITGAL,ITGB5
Granulocyte Adhesion and Diapedesis	4.44	0.0667	0	C5AR1,CXCR4,HRH1,ICAM2,ITGA3,ITGA4,ITGA6,ITGAL,MMP1,MMP12,MMP8,SDC2
FXR/RXR Activation	4.42	0.0794	0	ABCB4,AGT,APOC1,APOE,CYP19A1,LPL,NR1H3,PPARG,SCARB1,SERPINF1
LPS/IL-1 Mediated Inhibition of RXR Function	4.13	0.058	-0.816	ABCG1,ALDH1L2,APOC1,APOE,CHST15,FABP4,FABP5,HS2ST1,LY96,MGST2,NR1H3,SCARB1,TLR4
Osteoarthritis Pathway	3.77	0.0569	1.897	FN1,FZD7,ITGA3,ITGA4,LRP1,MMP1,MMP12,P2RX7,PDGFC,PPARG,SPP1,TLR4
Phagosome Maturation	3.76	0.0662	0	ATP6AP1,ATP6V0D2,ATP6V1C2,CALR,CTSC,CTSL,CTSV,CTSZ,CYBB,HLA-A
Atherosclerosis Signaling	3.69	0.0714	0	APOC1,APOE,CD36,CXCR4,ITGA4,LPL,MMP1,MSR1,PDGFC
Colorectal Cancer Metastasis Signaling	3.61	0.0514	3.162	ADCY3,ADCY8,FZD7,IFNGR1,LRP1,MMP1,MMP12,MMP8,PDGFC,TGFB2,TGFB3,TLR1,TLR4
Agranulocyte Adhesion and Diapedesis	3.51	0.057	0	C5AR1,CXCR4,FN1,HRH1,ICAM2,ITGA3,ITGA4,ITGA6,MMP1,MMP12,MMP8
Leukocyte Extravasation Signaling	3.44	0.0558	2.333	CXCR4,CYBB,ITGA3,ITGA4,ITGA6,ITGAL,MMP1,MMP12,MMP8,SPN,TIMP2
Estrogen Biosynthesis	3.31	0.122	2.236	CYP19A1,CYP51A1,HSD17B12,HSD17B7,POR
Retinol Biosynthesis	3.26	0.119	2.236	DHRS3,DHRS9,LIPG,LPL,RDH10
Hepatic Cholestasis	3.07	0.0541	0	ABCB4,ADCY3,ADCY8,ATP8B1,INSR,LY96,NR1H3,TGFB2,TGFB3,TLR4
Hepatic Fibrosis Signaling Pathway	3.01	0.0408	2.673	AGT,CNR1,CYBB,EDNRA,FZD7,ITGA3,ITGA4,MMP1,PDGFC,PPARG,SOD2,SPP1,TGFB2,TGFB3,TLR4
Oleate Biosynthesis II (Animals)	2.98	0.231	0	FADS1,FADS2,SCD
Neuroinflammation Signaling Pathway	2.91	0.0433	2.887	APH1B,CYBB,HLA-A,IFNGR1,P2RX7,PSEN2,SLC1A3,SOD2,TGFB2,TGFB3,TLR1,TLR4,TREM2
RAR Activation	2.91	0.0515	0	ADCY3,ADCY8,ARID2,DHRS3,DHRS9,IGFBP3,MMP1,RDH10,TGFB2,TGFB3
Virus Entry via Endocytic Pathways	2.76	0.0654	0	CAV1,HLA-A,ITGA3,ITGA4,ITGA6,ITGAL,ITGB5
Chondroitin Sulfate Degradation (Metazoa)	2.71	0.188	0	CEMIP,CEMIP2,HEXA
Unfolded protein response	2.69	0.0893	2.236	CALR,HSPA5,PDIA6,PPARG,XBP1
Dermatan Sulfate Degradation (Metazoa)	2.63	0.176	0	CEMIP,CEMIP2,HEXA
Crosstalk between Dendritic Cells and Natural Killer Cells	2.5	0.0674	2.236	CD209,CD226,HLA-A,ITGAL,TLR4,TREM2
Gustation Pathway	2.45	0.0519	0	ADCY3,ADCY8,GDPD1,LPAR6,P2RX4,P2RX7,P2RY8,PDE3B
PPARα/RXRα Activation	2.43	0.0474	-0.333	ADCY3,ADCY8,BCL3,CD36,INSR,ITGB5,LPL,TGFB2,TGFB3
The Visual Cycle	2.42	0.15	0	DHRS3,DHRS9,RDH10
Inflammasome pathway	2.42	0.15	0	NLRC4,P2RX7,TLR4
eNOS Signaling	2.37	0.0503	1.414	ADCY3,ADCY8,CAV1,CHRM3,GUCY1A2,HSPA5,LPAR6,PDGFC
Endoplasmic Reticulum Stress Pathway	2.35	0.143	0	CALR,HSPA5,XBP1
IL-12 Signaling and Production in Macrophages	2.25	0.053	0	APOC1,APOE,IFNGR1,PPARG,TGFB2,TGFB3,TLR4
Airway Pathology in Chronic Obstructive Pulmonary Disease	2.17	0.25	0	MMP1,MMP8
Bupropion Degradation	2.14	0.12	0	CYP19A1,CYP51A1,POR
NF-κB Activation by Viruses	1.98	0.061	2.236	ITGA3,ITGA4,ITGA6,ITGAL,ITGB5
Role of PKR in Interferon Induction and Antiviral Response	1.93	0.0513	1.342	FCGR1A,HSPA5,IFNGR1,MSR1,PDGFC,TLR4
Acetone Degradation I (to Methylglyoxal)	1.92	0.1	0	CYP19A1,CYP51A1,POR
Role of Pattern Recognition Receptors in Recognition of Bacteria and Viruses	1.91	0.0455	2	C3AR1,C5AR1,NLRC4,TGFB2,TGFB3,TLR1,TLR4
Altered T Cell and B Cell Signaling in Rheumatoid Arthritis	1.82	0.0556	0	FCER1G,HLA-A,SPP1,TLR1,TLR4
Autophagy	1.78	0.0656	0	CTSC,CTSL,CTSV,CTSZ
Inhibition of Angiogenesis by TSP1	1.77	0.0882	0	CD36,GUCY1A2,SDC2
Retinoate Biosynthesis I	1.77	0.0882	0	DHRS3,DHRS9,RDH10
Reelin Signaling in Neurons	1.74	0.0465	2.236	APOE,CNR1,ITGA3,ITGA4,ITGA6,ITGAL
White Adipose Tissue Browning Pathway	1.74	0.0465	2.236	ADCY3,ADCY8,FCER1G,GUCY1A2,PPARG,SLC16A1
Complement System	1.67	0.0811	0	C2,C3AR1,C5AR1
Iron homeostasis signaling pathway	1.63	0.0438	0	ATP6AP1,ATP6V0D2,ATP6V1C2,CD163,LRP1,SLC11A1
Antiproliferative Role of TOB in T Cell Signaling	1.61	0.0769	0	FCER1G,TGFB2,TGFB3
Axonal Guidance Signaling	1.59	0.0289	0	ADAMDEC1,ADAMTS1,ADAMTS15,CXCR4,FZD7,ITGA3,ITGA4,MET,MMP1,MMP12,MMP8,PDGFC,SDC2,SEMA3D
Cardiac Hypertrophy Signaling (Enhanced)	1.57	0.0287	3.742	ADCY3,ADCY8,ADRA2B,AGT,CYBB,EDNRA,FZD7,GDPD1,ITGA3,ITGA4,PDE3B,RCAN1,TGFB2,TGFB3
Gαs Signaling	1.53	0.0467	1.342	ADCY3,ADCY8,CHRM3,CNR1,RGS2
γ-linolenate Biosynthesis II (Animals)	1.52	0.118	0	FADS1,FADS2
Role of Macrophages, Fibroblasts and Endothelial Cells in Rheumatoid Arthritis	1.52	0.0321	0	C5AR1,FCGR1A,FN1,FZD7,LRP1,MMP1,PDGFC,TLR1,TLR4,TRAF1
CDK5 Signaling	1.52	0.0463	0	ADCY3,ADCY8,FOSB,ITGA3,ITGA6
Paxillin Signaling	1.52	0.0463	0	ITGA3,ITGA4,ITGA6,ITGAL,ITGB5
Oncostatin M Signaling	1.5	0.0698	0	MMP1,MT2A,PLAU
cAMP-mediated signaling	1.5	0.0351	2.121	ADCY3,ADCY8,ADRA2B,CHRM3,CNR1,GDPD1,PDE3B,RGS2
Cysteine Biosynthesis/Homocysteine Degradation	1.5	0.5	0	CBS/CBSL
G-Protein Coupled Receptor Signaling	1.49	0.0331	0	ADCY3,ADCY8,ADRA2B,CHRM3,CNR1,GDPD1,HRH1,PDE3B,RGS2
Toll-like Receptor Signaling	1.47	0.0526	0	LY96,TLR1,TLR4,TRAF1
Relaxin Signaling	1.46	0.04	0	ADCY3,ADCY8,GDPD1,GUCY1A2,PDE3B,SLC39A7
iNOS Signaling	1.45	0.0667	0	IFNGR1,LY96,TLR4
HIF1α Signaling	1.44	0.0442	0	MMP1,MMP12,MMP8,PDGFC,SLC2A5
FAT10 Cancer Signaling Pathway	1.42	0.0652	0	CXCR4,TGFB2,TGFB3
Agrin Interactions at Neuromuscular Junction	1.41	0.0506	2	ITGA3,ITGA4,ITGA6,ITGAL
Role of Tissue Factor in Cancer	1.39	0.0427	0	ITGA3,ITGA6,ITGB5,MMP1,PDIA6
Apelin Adipocyte Signaling Pathway	1.36	0.0488	-1	ADCY3,ADCY8,CYBB,MGST2
HOTAIR Regulatory Pathway	1.35	0.0375	2.449	MET,MMP1,MMP12,MMP8,SPP1,TLR4
IL-15 Production	1.34	0.0413	2.236	INSR,MERTK,MET,RET,TIE1
Th1 Pathway	1.34	0.0413	2	APH1B,HAVCR2,HLA-A,IFNGR1,PSEN2
Glucocorticoid Receptor Signaling	1.34	0.0298	0	AGT,ARID2,CD163,FCGR1A,FKBP5,HSPA5,MMP1,PLAU,TGFB2,TGFB3
TR/RXR Activation	1.33	0.0476	0	BCL3,LDLR,PDE3B,SCARB1
1,25-dihydroxyvitamin D3 Biosynthesis	1.32	0.333	0	POR
Gαi Signaling	1.29	0.04	0	ADCY3,ADCY8,ADRA2B,CAV1,CNR1
Apelin Cardiac Fibroblast Signaling Pathway	1.28	0.087	0	TGFB2,TGFB3
Breast Cancer Regulation by Stathmin1	1.25	0.0254	0	ADGRD1,ADRA2B,C3AR1,C5AR1,C5AR2,CHRM3,CNR1,CYSLTR1,EDNRA,FZD7,GPR183,HRH1,LPAR6,PDGFC,TGFB2
AMPK Signaling	1.23	0.0327	0	ADRA2B,AKT1S1,ARID2,CHRM3,HMGCR,INSR,PPM1E
Th1 and Th2 Activation Pathway	1.23	0.0351	0	APH1B,CXCR4,HAVCR2,HLA-A,IFNGR1,PSEN2
Nicotine Degradation III	1.21	0.0536	0	CYP19A1,CYP51A1,POR
Lipid Antigen Presentation by CD1	1.19	0.0769	0	CALR,FCER1G
Adipogenesis pathway	1.18	0.0373	0	FABP4,FZD7,LPL,PPARG,XBP1
Communication between Innate and Adaptive Immune Cells	1.16	0.0417	0	FCER1G,HLA-A,TLR1,TLR4
Bladder Cancer Signaling	1.15	0.0412	0	MMP1,MMP12,MMP8,PDGFC
Melatonin Degradation I	1.14	0.05	0	CYP19A1,CYP51A1,POR
SPINK1 Pancreatic Cancer Pathway	1.14	0.05	0	CPE,CPQ,MMP12
Nitric Oxide Signaling in the Cardiovascular System	1.12	0.0404	1	CAV1,GUCY1A2,PDE3B,PDGFC
Dendritic Cell Maturation	1.12	0.0328	2	FCER1G,FCGR1A,HLA-A,LY75,TLR4,TREM2
Cardiac β-adrenergic Signaling	1.11	0.0355	2	ADCY3,ADCY8,GDPD1,PDE3B,SLC8A1
Citrulline-Nitric Oxide Cycle	1.11	0.2	0	ASS1
Endocannabinoid Cancer Inhibition Pathway	1.09	0.035	-0.447	ADCY3,ADCY8,AKT1S1,CNR1,PDGFC
Estrogen Receptor Signaling	1.08	0.0274	2.121	ADCY3,ADCY8,AGT,CAV1,MMP1,MMP12,MMP8,PDGFC,SOD2
Corticotropin Releasing Hormone Signaling	1.07	0.0345	2	ADCY3,ADCY8,CNR1,GUCY1A2,SLC39A7
CD40 Signaling	1.06	0.0462	0	FCER2,PTGS1,TRAF1
Nicotine Degradation II	1.06	0.0462	0	CYP19A1,CYP51A1,POR
Superpathway of Melatonin Degradation	1.06	0.0462	0	CYP19A1,CYP51A1,POR
PPAR Signaling	1.06	0.0385	-1	INSR,NR1H3,PDGFC,PPARG
Regulation of the Epithelial-Mesenchymal Transition Pathway	1.04	0.0312	0	APH1B,FZD7,MET,PSEN2,TGFB2,TGFB3
PD-1, PD-L1 cancer immunotherapy pathway	1.04	0.0377	0	HLA-A,IFNGR1,TGFB2,TGFB3
Clathrin-mediated Endocytosis Signaling	1.04	0.0311	0	APOC1,APOE,ITGB5,LDLR,MET,PDGFC
Arginine Biosynthesis IV	1.03	0.167	0	ASS1
Urea Cycle	1.03	0.167	0	ASS1
Tryptophan Degradation to 2-amino-3-carboxymuconate Semialdehyde	1.03	0.167	0	TDO2
Ceramide Degradation	1.03	0.167	0	ASAH1
Natural Killer Cell Signaling	1	0.0305	1.633	CD226,CD244,FCER1G,HLA-A,HSPA5,ITGAL
Adrenomedullin signaling pathway	1	0.0305	2.236	ADCY3,ADCY8,ADM,GUCY1A2,PPARG,SLC39A7
Molecular Mechanisms of Cancer	0.996	0.0256	0	ADCY3,ADCY8,APH1B,FZD7,ITGA3,ITGA4,LRP1,PSEN2,TGFB2,TGFB3
Cytotoxic T Lymphocyte-mediated Apoptosis of Target Cells	0.987	0.0588	0	FCER1G,HLA-A
MIF-mediated Glucocorticoid Regulation	0.987	0.0588	0	LY96,TLR4
Type I Diabetes Mellitus Signaling	0.983	0.036	0	CPE,FCER1G,HLA-A,IFNGR1
T Helper Cell Differentiation	0.947	0.0411	0	FCER1G,HLA-A,IFNGR1
B Cell Development	0.943	0.0556	0	HLA-A,SPN
Endocannabinoid Developing Neuron Pathway	0.939	0.0348	-1	ADCY3,ADCY8,AKT1S1,CNR1
Estrogen-Dependent Breast Cancer Signaling	0.932	0.0405	0	CYP19A1,HSD17B12,HSD17B7
Leptin Signaling in Obesity	0.932	0.0405	0	ADCY3,ADCY8,PDE3B
Glioma Invasiveness Signaling	0.932	0.0405	0	ITGB5,PLAU,TIMP2
Notch Signaling	0.924	0.0541	0	APH1B,PSEN2
TREM1 Signaling	0.921	0.04	0	NLRC4,TLR1,TLR4
Sphingosine-1-phosphate Signaling	0.921	0.0342	0	ADCY3,ADCY8,ASAH1,PDGFC
Sphingosine and Sphingosine-1-phosphate Metabolism	0.914	0.125	0	ASAH1
Superoxide Radicals Degradation	0.914	0.125	0	SOD2
Macropinocytosis Signaling	0.907	0.0395	0	ITGB5,MET,PDGFC
GP6 Signaling Pathway	0.903	0.0336	2	COL4A1,COL4A2,COL6A1,FCER1G
Antigen Presentation Pathway	0.886	0.0513	0	CALR,HLA-A
Integrin Signaling	0.886	0.0282	2.449	CAV1,ITGA3,ITGA4,ITGA6,ITGAL,ITGB5
VDR/RXR Activation	0.883	0.0385	0	IGFBP3,SPP1,TGFB2
Role of NFAT in Cardiac Hypertrophy	0.879	0.028	1.633	ADCY3,ADCY8,RCAN1,SLC8A1,TGFB2,TGFB3
Thyroid Cancer Signaling	0.873	0.038	0	CXCR4,INSR,RET
Role of Osteoblasts, Osteoclasts and Chondrocytes in Rheumatoid Arthritis	0.839	0.0273	0	FZD7,ITGA3,LRP1,MMP1,MMP8,SPP1
PEDF Signaling	0.839	0.0366	0	PPARG,SERPINF1,SOD2
MIF Regulation of Innate Immunity	0.836	0.0476	0	LY96,TLR4
Prostanoid Biosynthesis	0.824	0.1	0	PTGS1
Sperm Motility	0.821	0.0269	0	GUCY1A2,INSR,MERTK,MET,RET,TIE1
tRNA Splicing	0.818	0.0465	0	GDPD1,PDE3B
Serotonin Receptor Signaling	0.818	0.0465	0	ADCY3,ADCY8
Systemic Lupus Erythematosus In B Cell Signaling Pathway	0.807	0.0255	0.378	CD22,IFNGR1,PIM2,RASGRP3,TGFB2,TGFB3,TRAF1
Cellular Effects of Sildenafil (Viagra)	0.793	0.0305	0	ADCY3,ADCY8,GUCY1A2,PDE3B
Acute Phase Response Signaling	0.79	0.0279	0	AGT,C2,FN1,SERPINF1,SOD2
Systemic Lupus Erythematosus Signaling	0.783	0.0262	0	CD22,FCER1G,FCGR1A,HLA-A,PIM2,RNU5A-1
Ephrin Receptor Signaling	0.783	0.0278	2	CXCR4,ITGA3,ITGA4,PDGFC,SDC2
Dermatan Sulfate Biosynthesis (Late Stages)	0.772	0.0435	0	CHST15,HS2ST1
PFKFB4 Signaling Pathway	0.772	0.0435	0	TGFB2,TGFB3
Human Embryonic Stem Cell Pluripotency	0.762	0.0296	0	FZD7,PDGFC,TGFB2,TGFB3
Triacylglycerol Degradation	0.759	0.0426	0	LIPG,LPL
Th2 Pathway	0.754	0.0294	0	APH1B,CXCR4,HLA-A,PSEN2
NAD biosynthesis II (from tryptophan)	0.752	0.0833	0	TDO2
Guanosine Nucleotides Degradation III	0.752	0.0833	0	ACPP
Mineralocorticoid Biosynthesis	0.752	0.0833	0	EBP
Graft-versus-Host Disease Signaling	0.745	0.0417	0	FCER1G,HLA-A
Chondroitin Sulfate Biosynthesis (Late Stages)	0.745	0.0417	0	CHST15,HS2ST1
Endothelin-1 Signaling	0.73	0.0266	-0.447	ADCY3,ADCY8,EDNRA,GUCY1A2,PTGS1
Autoimmune Thyroid Disease Signaling	0.73	0.0408	0	FCER1G,HLA-A
Production of Nitric Oxide and Reactive Oxygen Species in Macrophages	0.73	0.0266	2.236	APOC1,APOE,CYBB,IFNGR1,TLR4
Ovarian Cancer Signaling	0.73	0.0288	0	EDNRA,FZD7,PDGFC,PTGS1
NRF2-mediated Oxidative Stress Response	0.724	0.0265	0	FKBP5,HERPUD1,MGST2,SCARB1,SOD2
Leukotriene Biosynthesis	0.721	0.0769	0	MGST2
Urate Biosynthesis/Inosine 5'-phosphate Degradation	0.721	0.0769	0	ACPP
NAD Phosphorylation and Dephosphorylation	0.721	0.0769	0	ACPP
Glucocorticoid Biosynthesis	0.721	0.0769	0	EBP
Amyloid Processing	0.717	0.04	0	APH1B,PSEN2
Aryl Hydrocarbon Receptor Signaling	0.701	0.028	0	ALDH1L2,MGST2,TGFB2,TGFB3
α-Adrenergic Signaling	0.697	0.0312	0	ADCY3,ADCY8,SLC8A1
Mevalonate Pathway I	0.693	0.0714	0	HMGCR
PAK Signaling	0.688	0.0309	0	ITGA3,ITGA4,PDGFC
Gap Junction Signaling	0.67	0.0253	0	ADCY3,ADCY8,CAV1,GUCY1A2,SLC39A7
Superpathway of Citrulline Metabolism	0.666	0.0667	0	ASS1
Adenosine Nucleotides Degradation II	0.666	0.0667	0	ACPP
Factors Promoting Cardiogenesis in Vertebrates	0.654	0.0267	0	FZD7,LRP1,TGFB2,TGFB3
Chondroitin Sulfate Biosynthesis	0.644	0.0357	0	CHST15,HS2ST1
Androgen Biosynthesis	0.642	0.0625	0	EBP
Glutamate Receptor Signaling	0.633	0.0351	0	SLC1A3,SLC1A4
Nur77 Signaling in T Lymphocytes	0.611	0.0339	0	FCER1G,HLA-A
Dermatan Sulfate Biosynthesis	0.611	0.0339	0	CHST15,HS2ST1
mTOR Signaling	0.602	0.0238	0	AKT1S1,INSR,PDGFC,PRR5L,RPSA
Purine Nucleotides Degradation II (Aerobic)	0.597	0.0556	0	ACPP
Superpathway of Geranylgeranyldiphosphate Biosynthesis I (via Mevalonate)	0.597	0.0556	0	HMGCR
Pancreatic Adenocarcinoma Signaling	0.592	0.0275	0	PDGFC,TGFB2,TGFB3
Induction of Apoptosis by HIV1	0.59	0.0328	0	CXCR4,TRAF1
HGF Signaling	0.578	0.027	0	ITGA3,ITGA4,MET
Granzyme A Signaling	0.577	0.0526	0	H1-6
Dopamine-DARPP32 Feedback in cAMP Signaling	0.573	0.0245	0	ADCY3,ADCY8,GUCY1A2,KCNJ2
Rac Signaling	0.57	0.0268	0	CYBB,ITGA3,ITGA4
Tec Kinase Signaling	0.567	0.0244	2	FCER1G,ITGA3,ITGA4,TLR4
HMGB1 Signaling	0.562	0.0242	0	IFNGR1,TGFB2,TGFB3,TLR4
PXR/RXR Activation	0.551	0.0308	0	INSR,SCD
Regulation of Cellular Mechanics by Calpain Protease	0.551	0.0308	0	ITGA3,ITGA4
Cdc42 Signaling	0.55	0.024	0	FCER1G,HLA-A,ITGA3,ITGA4
Calcium-induced T Lymphocyte Apoptosis	0.542	0.0303	0	FCER1G,HLA-A
Eicosanoid Signaling	0.542	0.0303	0	CYSLTR1,PTGS1
Maturity Onset Diabetes of Young (MODY) Signaling	0.539	0.0476	0	INSR
Neuroprotective Role of THOP1 in Alzheimer's Disease	0.536	0.0256	0	AGT,HLA-A,ST14
ErbB4 Signaling	0.533	0.0299	0	APH1B,PSEN2
Cell Cycle: G1/S Checkpoint Regulation	0.533	0.0299	0	TGFB2,TGFB3
Renin-Angiotensin Signaling	0.53	0.0254	0	ADCY3,ADCY8,AGT
Germ Cell-Sertoli Cell Junction Signaling	0.529	0.0234	0	ITGA3,ITGA6,TGFB2,TGFB3
Polyamine Regulation in Colon Cancer	0.523	0.0455	0	PPARG
Wnt/β-catenin Signaling	0.519	0.0231	0	FZD7,LRP1,TGFB2,TGFB3
SPINK1 General Cancer Pathway	0.516	0.029	0	MT1X,MT2A
Tryptophan Degradation III (Eukaryotic)	0.507	0.0435	0	TDO2
Heparan Sulfate Biosynthesis (Late Stages)	0.5	0.0282	0	CHST15,HS2ST1
Tumoricidal Function of Hepatic Natural Killer Cells	0.492	0.0417	0	ITGAL
Role of JAK1, JAK2 and TYK2 in Interferon Signaling	0.492	0.0417	0	IFNGR1
Actin Nucleation by ARP-WASP Complex	0.492	0.0278	0	ITGA3,ITGA4
Glutathione Redox Reactions I	0.492	0.0417	0	MGST2
Cysteine Biosynthesis III (mammalia)	0.492	0.0417	0	CBS/CBSL
NF-κB Signaling	0.488	0.0223	2	FCER1G,INSR,TLR1,TLR4
GPCR-Mediated Integration of Enteroendocrine Signaling Exemplified by an L Cell	0.484	0.0274	0	ADCY3,ADCY8
PTEN Signaling	0.481	0.0238	0	INSR,ITGA3,ITGA4
Role of NFAT in Regulation of the Immune Response	0.479	0.0221	1	FCER1G,FCGR1A,HLA-A,RCAN1
Endocannabinoid Neuronal Synapse Pathway	0.47	0.0234	0	ADCY3,ADCY8,CNR1
Cardiac Hypertrophy Signaling	0.465	0.0208	2.236	ADCY3,ADCY8,ADRA2B,TGFB2,TGFB3
NAD Salvage Pathway II	0.463	0.0385	0	ACPP
Apelin Liver Signaling Pathway	0.463	0.0385	0	AGT
Sertoli Cell-Sertoli Cell Junction Signaling	0.46	0.0216	0	GUCY1A2,ITGA3,ITGA4,TGFB3
Antiproliferative Role of Somatostatin Receptor 2	0.453	0.026	0	GUCY1A2,SLC39A7
Dopamine Receptor Signaling	0.453	0.026	0	ADCY3,ADCY8
Heparan Sulfate Biosynthesis	0.446	0.0256	0	CHST15,HS2ST1
Xenobiotic Metabolism CAR Signaling Pathway	0.442	0.0212	2	ALDH1L2,CHST15,HS2ST1,MGST2
BEX2 Signaling Pathway	0.44	0.0253	0	PDGFC,SPP1
Xenobiotic Metabolism PXR Signaling Pathway	0.429	0.0208	2	ALDH1L2,CHST15,HS2ST1,MGST2
Cyclins and Cell Cycle Regulation	0.426	0.0247	0	TGFB2,TGFB3
TNFR2 Signaling	0.415	0.0333	0	TRAF1
Synaptogenesis Signaling Pathway	0.412	0.0192	2.449	ADCY3,ADCY8,APOE,CADM1,LRP1,THBS2
Insulin Receptor Signaling	0.408	0.0214	0	GRB10,INSR,PDE3B
G Protein Signaling Mediated by Tubby	0.403	0.0323	0	INSR
Phospholipase C Signaling	0.401	0.0195	0	ADCY3,ADCY8,FCER1G,ITGA3,ITGA4
IL-4 Signaling	0.4	0.0235	0	FCER2,HLA-A
Type II Diabetes Mellitus Signaling	0.398	0.0211	0	CD36,INSR,PPARG
Allograft Rejection Signaling	0.395	0.0233	0	FCER1G,HLA-A
PDGF Signaling	0.395	0.0233	0	CAV1,PDGFC
4-1BB Signaling in T Lymphocytes	0.393	0.0312	0	TRAF1
Glutathione-mediated Detoxification	0.393	0.0312	0	MGST2
Ethanol Degradation II	0.393	0.0312	0	DHRS9
IL-9 Signaling	0.383	0.0303	0	BCL3
CTLA4 Signaling in Cytotoxic T Lymphocytes	0.377	0.0225	0	FCER1G,HLA-A
Acute Myeloid Leukemia Signaling	0.377	0.0225	0	FLT3,PIM2
Regulation of IL-2 Expression in Activated and Anergic T Lymphocytes	0.377	0.0225	0	TGFB2,TGFB3
Calcium Signaling	0.374	0.0194	0	CALR,RCAN1,SLC8A1,TRPM8
OX40 Signaling Pathway	0.371	0.0222	0	FCER1G,HLA-A
IL-1 Signaling	0.366	0.022	0	ADCY3,ADCY8
Coagulation System	0.364	0.0286	0	PLAU
TWEAK Signaling	0.364	0.0286	0	TRAF1
IL-17A Signaling in Fibroblasts	0.364	0.0286	0	MMP1
Noradrenaline and Adrenaline Degradation	0.364	0.0286	0	DHRS9
Interferon Signaling	0.355	0.0278	0	IFNGR1
Regulation of Actin-based Motility by Rho	0.349	0.0213	0	ITGA3,ITGA4
Melanocyte Development and Pigmentation Signaling	0.349	0.0213	0	ADCY3,ADCY8
Superpathway of Methionine Degradation	0.346	0.027	0	CBS/CBSL
FAK Signaling	0.344	0.0211	0	ITGA3,ITGA4
GABA Receptor Signaling	0.344	0.0211	0	ADCY3,ADCY8
Neuregulin Signaling	0.339	0.0208	0	ITGA3,ITGA4
Protein Kinase A Signaling	0.339	0.0176	1.89	ADCY3,ADCY8,GDPD1,H1-6,PDE3B,TGFB2,TGFB3
TGF-β Signaling	0.339	0.0208	0	TGFB2,TGFB3
Docosahexaenoic Acid (DHA) Signaling	0.337	0.0263	0	SERPINF1
Regulation of eIF4 and p70S6K Signaling	0.333	0.0191	0	ITGA3,ITGA4,RPSA
Necroptosis Signaling Pathway	0.333	0.0191	0	CYBB,MERTK,TLR4
Actin Cytoskeleton Signaling	0.332	0.0183	0	FN1,ITGA3,ITGA4,PDGFC
Aldosterone Signaling in Epithelial Cells	0.33	0.019	0	HSPA13,HSPA4L,HSPA5
Gαq Signaling	0.33	0.019	0	CHRM3,HRH1,RGS2
p53 Signaling	0.329	0.0204	0	PLAGL1,SERPINE2
April Mediated Signaling	0.329	0.0256	0	TRAF1
B Cell Activating Factor Signaling	0.313	0.0244	0	TRAF1
Chronic Myeloid Leukemia Signaling	0.305	0.0194	0	TGFB2,TGFB3
IGF-1 Signaling	0.301	0.0192	0	GRB10,IGFBP3
BAG2 Signaling Pathway	0.299	0.0233	0	HSPA5
CXCR4 Signaling	0.298	0.018	0	ADCY3,ADCY8,CXCR4
Apelin Pancreas Signaling Pathway	0.292	0.0227	0	PDE3B
Mitochondrial Dysfunction	0.284	0.0175	0	APH1B,PSEN2,SOD2
Role of Oct4 in Mammalian Embryonic Stem Cell Pluripotency	0.279	0.0217	0	SPP1
Stearate Biosynthesis I (Animals)	0.273	0.0213	0	DHCR24
iCOS-iCOSL Signaling in T Helper Cells	0.272	0.018	0	FCER1G,HLA-A
T Cell Exhaustion Signaling Pathway	0.271	0.0171	0	FCER1G,HAVCR2,HLA-A
GPCR-Mediated Nutrient Sensing in Enteroendocrine Cells	0.268	0.0179	0	ADCY3,ADCY8
Hematopoiesis from Pluripotent Stem Cells	0.261	0.0204	0	FCER1G
Apelin Endothelial Signaling Pathway	0.256	0.0174	0	ADCY3,ADCY8
Opioid Signaling Pathway	0.249	0.0162	0	ADCY3,ADCY8,FOSB,RGS13
p38 MAPK Signaling	0.246	0.0169	0	TGFB2,TGFB3
Lymphotoxin β Receptor Signaling	0.239	0.0189	0	TRAF1
CD28 Signaling in T Helper Cells	0.239	0.0167	0	FCER1G,HLA-A
Phototransduction Pathway	0.239	0.0189	0	GUCY1A2
Role of IL-17A in Arthritis	0.229	0.0182	0	MMP1
MSP-RON Signaling Pathway	0.215	0.0172	0	TLR4
Semaphorin Signaling in Neurons	0.206	0.0167	0	MET
PCP pathway	0.206	0.0167	0	FZD7
Wnt/Ca+ pathway	0.198	0.0161	0	FZD7
Synaptic Long Term Potentiation	0	0.00775	0	ADCY8
Amyotrophic Lateral Sclerosis Signaling	0	0.0103	0	PDGFC
Fc Epsilon RI Signaling	0	0.00855	0	FCER1G
Synaptic Long Term Depression	0	0.0106	0	GUCY1A2,SLC39A7
Huntington's Disease Signaling	0	0.00422	0	HSPA5
Tight Junction Signaling	0	0.0119	0	TGFB2,TGFB3
Role of BRCA1 in DNA Damage Response	0	0.0125	0	ARID2
14-3-3-mediated Signaling	0	0.00787	0	AKT1S1
Fcγ Receptor-mediated Phagocytosis in Macrophages and Monocytes	0	0.0106	0	FCGR1A
IL-8 Signaling	0	0.015	0	CYBB,ITGB5,PDGFC
LPS-stimulated MAPK Signaling	0	0.0122	0	TLR4
CCR5 Signaling in Macrophages	0	0.0106	0	FCER1G
fMLP Signaling in Neutrophils	0	0.00862	0	CYBB
IL-15 Signaling	0	0.0133	0	AKT1S1
Angiopoietin Signaling	0	0.0133	0	TIE1
Thrombin Signaling	0	0.00962	0	ADCY3,ADCY8
Mitotic Roles of Polo-Like Kinase	0	0.0152	0	PLK2
FLT3 Signaling in Hematopoietic Progenitor Cells	0	0.0125	0	FLT3
GNRH Signaling	0	0.0116	0	ADCY3,ADCY8
Androgen Signaling	0	0.00735	0	CALR
Role of NANOG in Mammalian Embryonic Stem Cell Pluripotency	0	0.0084	0	FZD7
Growth Hormone Signaling	0	0.0141	0	IGFBP3
CREB Signaling in Neurons	0	0.00966	0	ADCY3,ADCY8
Renal Cell Carcinoma Signaling	0	0.0125	0	MET
Small Cell Lung Cancer Signaling	0	0.0141	0	TRAF1
Basal Cell Carcinoma Signaling	0	0.0139	0	FZD7
Glioma Signaling	0	0.00909	0	PDGFC
Gα12/13 Signaling	0	0.00769	0	LPAR6
p70S6K Signaling	0	0.0155	0	AGT,BCAP31
G Beta Gamma Signaling	0	0.0082	0	CAV1
ILK Signaling	0	0.0158	0	FN1,ITGB5,PDGFC
EIF2 Signaling	0	0.0134	0	HSPA5,INSR,RPSA
Hereditary Breast Cancer Signaling	0	0.00714	0	ARID2
RhoA Signaling	0	0.00813	0	LPAR6
HER-2 Signaling in Breast Cancer	0	0.0119	0	ITGB5
Glioblastoma Multiforme Signaling	0	0.0121	0	FZD7,PDGFC
Role of Wnt/GSK-3β Signaling in the Pathogenesis of Influenza	0	0.0128	0	FZD7
PKCθ Signaling in T Lymphocytes	0	0.0129	0	FCER1G,HLA-A
PI3K Signaling in B Lymphocytes	0	0.0145	0	CD180,TLR4
P2Y Purigenic Receptor Signaling Pathway	0	0.0157	0	ADCY3,ADCY8
Signaling by Rho Family GTPases	0	0.0123	0	CYBB,ITGA3,ITGA4
RhoGDI Signaling	0	0.0111	0	ITGA3,ITGA4
Mouse Embryonic Stem Cell Pluripotency	0	0.00971	0	FZD7
Ephrin B Signaling	0	0.0139	0	CXCR4
GDNF Family Ligand-Receptor Interactions	0	0.0132	0	RET
Phospholipases	0	0.0159	0	LIPG
Serotonin Degradation	0	0.0149	0	DHRS9
Antioxidant Action of Vitamin C	0	0.00917	0	SLC2A5
Epithelial Adherens Junction Signaling	0	0.0132	0	MET,TGFB2
Remodeling of Epithelial Adherens Junctions	0	0.0147	0	MET
STAT3 Pathway	0	0.0148	0	INSR,TGFB2
ERK/MAPK Signaling	0	0.0155	0	ITGA3,ITGA4,PPARG
SAPK/JNK Signaling	0	0.0098	0	FCER1G
PI3K/AKT Signaling	0	0.0114	0	ITGA3,ITGA4
Protein Ubiquitination Pathway	0	0.0147	0	HLA-A,HSPA13,HSPA4L,HSPA5
FGF Signaling	0	0.0119	0	MET
Xenobiotic Metabolism Signaling	0	0.0139	0	ALDH1L2,CHST15,HS2ST1,MGST2
B Cell Receptor Signaling	0	0.00541	0	CD22
Chemokine Signaling	0	0.0125	0	CXCR4
VEGF Signaling	0	0.0101	0	PDGFC
IL-6 Signaling	0	0.008	0	CYP19A1
IL-7 Signaling Pathway	0	0.0128	0	MET
Sirtuin Signaling Pathway	0	0.0137	0	H1-6,NR1H3,PPARG,SOD2
Th17 Activation Pathway	0	0.011	0	FCER1G
Apelin Cardiomyocyte Signaling Pathway	0	0.0101	0	SLC8A1
Systemic Lupus Erythematosus In T Cell Signaling Pathway	0	0.012	1	AKT1S1,FCER1G,HLA-A,ITGAL
Senescence Pathway	0	0.0145	2	DHCR24,SOD2,TGFB2,TGFB3
Xenobiotic Metabolism General Signaling Pathway	0	0.014	0	MGST2,NR1H3
