# Supplementary material for: Punicalagin Targets Atherosclerosis: Gene Expression Profiling of THP-1 Macrophages Treated with Punicalagin and Molecular Docking
Source: Curr Issues Mol Biol. 2022 May 12;44(5):2153–66. doi: 10.3390/cimb44050145 (PMC9164052; doi:10.3390/cimb44050145)
Supplement: Supplementary file 1 [file cimb-44-00145-s001.zip › Suppl Table S3.xls]

## Sheet: Sheet0
Article Title: Punicalagin Targets Atherosclerosis: Gene Expression Profiling of THP-1 Macrophages Treated with Punicalagin and Molecular Docking
Journal Name: Cellular and Molecular Life Sciences
Author Names: Etimad Huwait, Sanaa Almowallad*, Rehab Al-Massabi, Salma Saddeek, Maryam Al-Ghamdi, Kalamegam Gauthaman, Alexandre Prola
Corresponding author: salmowaled@ut.edu.sa
Suppl Table S3: Disease functions generated by ingenuity pathway analysis (IPA) on 373 upregulated genes.
Categories	Diseases or Functions Annotation	p-value	Predicted Activation State	Activation z-score	Molecules	# Molecules
Cellular Movement	Cell movement	1.42e-33	Increased	4.806	ABCB4,ABCG1,ADAMTS1,ADCY3,ADM,AGT,AKT1S1,ALCAM,ANO5,ANOS1,ANTXR1,APOE,ARID2,ATP1B1,BCL3,C2,C3AR1,C5AR1,C5AR2,CADM1,CALR,CALU,CAV1,CBS/CBSL,CD209,CD22,CD226,CD244,CD300A,CD36,CD63,CD84,CD9,CEMIP,CEMIP2,CHRM3,CNR1,COL4A1,COL4A2,COL6A1,CTSC,CTSL,CTSV,CTSZ,CXCR4,CYBB,CYP19A1,CYSLTR1,DYSF,ECM1,EDNRA,ERAP1,FABP4,FABP5,FAT1,FCER1G,FCER2,FGD4,FHL1,FMNL2,FN1,FOSB,FZD7,GBA,GCNT1,GNLY,GPNMB,GPR183,H1-6,HAVC…	159
Cellular Movement	Migration of cells	9.75e-33	Increased	4.358	ABCB4,ABCG1,ADAMTS1,ADCY3,ADM,AGT,AKT1S1,ALCAM,APOE,ARID2,ATP1B1,BCL3,C2,C3AR1,C5AR1,C5AR2,CALR,CALU,CAV1,CBS/CBSL,CD209,CD22,CD226,CD244,CD300A,CD36,CD63,CD84,CD9,CEMIP,CEMIP2,CHRM3,CNR1,COL4A1,COL4A2,COL6A1,CTSC,CTSL,CTSV,CTSZ,CXCR4,CYBB,CYP19A1,CYSLTR1,DYSF,ECM1,EDNRA,ERAP1,FABP4,FABP5,FAT1,FCER1G,FCER2,FGD4,FHL1,FMNL2,FN1,FZD7,GBA,GCNT1,GNLY,GPNMB,GPR183,HAVCR2,HLA-A,HMGCR,HRH1,HSPA5,HVCN1,IC…	148
Cellular Movement,Immune Cell Trafficking	Leukocyte migration	8.48e-31	Increased	3.362	ABCB4,ABCG1,ADM,AGT,ALCAM,APOE,ATP1B1,BCL3,C2,C3AR1,C5AR1,C5AR2,CALR,CAV1,CD209,CD22,CD226,CD244,CD300A,CD36,CD63,CD84,CD9,CNR1,COL4A1,CTSC,CTSV,CTSZ,CXCR4,CYBB,CYP19A1,CYSLTR1,DYSF,EDNRA,FABP4,FABP5,FCER1G,FCER2,FN1,GBA,GCNT1,GNLY,GPR183,HLA-A,HRH1,HSPA5,ICAM2,IFNGR1,IGFBP3,INSR,ITGA3,ITGA4,ITGA6,ITGAL,LDLR,LIPA,LRP1,LY96,MERTK,MET,MMP1,MMP12,MMP8,MSR1,NLRC4,NR1H3,OLR1,P2RX7,PCOLCE2,PIGR,PLAU,PP…	94
Cancer,Organismal Injury and Abnormalities	Non-hematological solid tumor	1.78e-27		0.439	ABCB4,ABCC6,ABCG1,ABTB2,ACPP,ADAMDEC1,ADAMTS1,ADAMTS15,ADCY3,ADCY8,ADGRD1,ADM,ADRA2B,AGT,AKT1S1,ALCAM,ALDH1L2,ANO5,ANOS1,ANTXR1,APH1B,APMAP,APOC1,APOE,ARID2,ARMC9,ASAH1,ASS1,ATP1B1,ATP6AP1,ATP6AP2,ATP6V0D2,ATP6V1C2,ATP8B1,ATP9A,BCAP31,BCL3,C2,C3AR1,C5AR1,C5AR2,CADM1,CALR,CALU,CAV1,CBS/CBSL,CCPG1,CD109,CD163,CD180,CD209,CD22,CD226,CD244,CD300A,CD36,CD52,CD63,CD68,CD84,CD9,CDON,CEMIP,CEMIP2,CHRM3,C…	357
Cancer,Organismal Injury and Abnormalities	Nonhematologic malignant neoplasm	4.21e-27		1.438	ABCB4,ABCC6,ABCG1,ABTB2,ACPP,ADAMDEC1,ADAMTS1,ADAMTS15,ADCY3,ADCY8,ADGRD1,ADM,ADRA2B,AGT,AKT1S1,ALCAM,ALDH1L2,ANO5,ANOS1,ANTXR1,APH1B,APMAP,APOC1,APOE,ARID2,ARMC9,ASAH1,ASS1,ATP1B1,ATP6AP1,ATP6AP2,ATP6V0D2,ATP6V1C2,ATP8B1,ATP9A,BCAP31,BCL3,C2,C3AR1,C5AR1,C5AR2,CADM1,CALR,CALU,CAV1,CBS/CBSL,CCPG1,CD109,CD163,CD180,CD209,CD22,CD226,CD244,CD300A,CD36,CD52,CD63,CD68,CD84,CD9,CDON,CEMIP,CEMIP2,CHRM3,C…	356
Cardiovascular System Development and Function	Development of vasculature	8.53e-26		1.309	ABCB4,ABCC6,ADAMTS1,ADM,ADRA2B,AGT,ALCAM,ANTXR1,APOE,C3AR1,C5AR1,CALR,CAV1,CBS/CBSL,CD36,CD63,CD9,CDON,CNR1,COL4A1,COL4A2,CXCR4,CYBB,CYP51A1,CYSLTR1,DHCR7,DYSF,ECM1,EDNRA,ERAP1,FABP4,FAT1,FN1,HMGCR,HRH1,HSD17B7,HSPA5,IGFBP3,INSR,ITGA3,ITGA4,ITGB5,KCNJ2,KCNMA1,LDLR,LIPA,LPL,LRP1,MERTK,MET,MMP1,MMP12,MMP8,MYDGF,NEU1,NID1,NPC2,NR1H3,NR4A2,OLR1,P2RX4,P2RX7,PDE3B,PDGFC,PLAU,POR,PPARG,PRCP,PSEN2,PTGS1,…	92
Cancer,Organismal Injury and Abnormalities	Cancer	5.6e-25	Increased	2.218	ABCB4,ABCC6,ABCG1,ABTB2,ACPP,ADAMDEC1,ADAMTS1,ADAMTS15,ADCY3,ADCY8,ADGRD1,ADM,ADRA2B,AGT,AKT1S1,ALCAM,ALDH1L2,ANO5,ANOS1,ANTXR1,APH1B,APMAP,APOC1,APOE,ARID2,ARMC9,ASAH1,ASS1,ATP1B1,ATP6AP1,ATP6AP2,ATP6V0D2,ATP6V1C2,ATP8B1,ATP9A,BCAP31,BCL3,C2,C3AR1,C5AR1,C5AR2,CADM1,CALR,CALU,CAV1,CBS/CBSL,CCPG1,CD109,CD163,CD180,CD209,CD22,CD226,CD244,CD300A,CD36,CD52,CD63,CD68,CD84,CD9,CDON,CEMIP,CEMIP2,CHRM3,C…	358
Cancer,Organismal Injury and Abnormalities	Solid tumor	8.04e-25		0.011	ABCB4,ABCC6,ABCG1,ABTB2,ACPP,ADAMDEC1,ADAMTS1,ADAMTS15,ADCY3,ADCY8,ADGRD1,ADM,ADRA2B,AGT,AKT1S1,ALCAM,ALDH1L2,ANO5,ANOS1,ANTXR1,APH1B,APMAP,APOC1,APOE,ARID2,ARMC9,ASAH1,ASS1,ATP1B1,ATP6AP1,ATP6AP2,ATP6V0D2,ATP6V1C2,ATP8B1,ATP9A,BCAP31,BCL3,C2,C3AR1,C5AR1,C5AR2,CADM1,CALR,CALU,CAV1,CBS/CBSL,CCPG1,CD109,CD163,CD180,CD209,CD22,CD226,CD244,CD300A,CD36,CD52,CD63,CD68,CD84,CD9,CDON,CEMIP,CEMIP2,CHRM3,C…	358
Cancer,Organismal Injury and Abnormalities	Malignant solid tumor	1.06e-24		1.11	ABCB4,ABCC6,ABCG1,ABTB2,ACPP,ADAMDEC1,ADAMTS1,ADAMTS15,ADCY3,ADCY8,ADGRD1,ADM,ADRA2B,AGT,AKT1S1,ALCAM,ALDH1L2,ANO5,ANOS1,ANTXR1,APH1B,APMAP,APOC1,APOE,ARID2,ARMC9,ASAH1,ASS1,ATP1B1,ATP6AP1,ATP6AP2,ATP6V0D2,ATP6V1C2,ATP8B1,ATP9A,BCAP31,BCL3,C2,C3AR1,C5AR1,C5AR2,CADM1,CALR,CALU,CAV1,CBS/CBSL,CCPG1,CD109,CD163,CD180,CD209,CD22,CD226,CD244,CD300A,CD36,CD52,CD63,CD68,CD84,CD9,CDON,CEMIP,CEMIP2,CHRM3,C…	357
Lipid Metabolism,Small Molecule Biochemistry	Synthesis of lipid	1.41e-24	Increased	4.861	ABCG1,AGT,APOC1,APOE,ASAH1,ATP8B1,C5AR1,C5AR2,CADM1,CAV1,CD209,CD36,CD9,CHRM3,CNR1,CYP19A1,CYP51A1,DEGS1,DHCR24,DHCR7,DHRS9,EBP,EDNRA,ERLIN2,FABP4,FABP5,FADS1,FADS2,FCER1G,FCGR1A,FN1,GBA,GNLY,GRB10,HMGCR,HRH1,HSD17B7,HSPA5,INSR,ITGA3,ITGA6,LBR,LDLR,LPCAT2,LPL,MGST2,MSMO1,NPC2,NR1H3,NR4A2,OLR1,P2RX7,PDE3B,PLAU,PLIN2,POR,PPARG,PTDSS1,PTGS1,RDH10,RGS2,SC5D,SCARB1,SCD,SERPINE2,SIGLEC9,SLC1A3,SLC44A2,…	76
Cellular Movement,Hematological System Development and Function,Immune Cell Trafficking	Cell movement of leukocytes	3.62e-24	Increased	3.101	ABCB4,ABCG1,ADM,AGT,ALCAM,APOE,BCL3,C2,C3AR1,C5AR1,C5AR2,CALR,CAV1,CD209,CD22,CD226,CD300A,CD36,CD63,CD9,CNR1,COL4A1,CTSV,CTSZ,CXCR4,CYBB,CYP19A1,CYSLTR1,DYSF,EDNRA,FABP4,FABP5,FCER1G,FN1,GBA,GCNT1,GNLY,GPR183,HLA-A,HRH1,HSPA5,ICAM2,IFNGR1,IGFBP3,INSR,ITGA3,ITGA4,ITGA6,ITGAL,LDLR,LIPA,LRP1,MET,MMP12,MMP8,MSR1,NLRC4,NR1H3,P2RX7,PCOLCE2,PIGR,PLAU,PPARG,PRCP,SERPINE2,SERPINF1,SLAMF8,SPN,SPP1,ST14,TG…	76
Immunological Disease	Systemic autoimmune syndrome	6.5e-23	Increased	2.557	ABCG1,ADCY8,ADM,ADRA2B,AGT,APOE,ATP1B1,C2,C3AR1,C5AR1,CALR,CBS/CBSL,CD163,CD180,CD22,CD226,CD244,CD300A,CD36,CD52,CD68,CD84,CEMIP,CHRM3,COL4A1,COL4A2,COL6A1,CTSC,CTSV,CXCR4,CYBB,CYP19A1,DEGS1,ECM1,FABP4,FABP5,FCER1G,FCER2,FCGR1A,FCGRT,FCMR,FKBP5,FLT3,FN1,FOSB,GNLY,GPC4,GPNMB,GPR183,GRB10,HAVCR2,HEXA,HLA-A,HMGCR,HRH1,IFNGR1,INSR,ITGA4,KCNIP2,MERTK,MMP1,MMP8,MT2A,NR1H3,NR4A2,NRSN1,P2RX7,PCM1,PDGFRL…	97
Lipid Metabolism,Small Molecule Biochemistry	Fatty acid metabolism	1.16e-22	Increased	5.057	ABCB4,ABCC6,ABCG1,AGT,APOC1,APOE,ASAH1,ATP8B1,C5AR1,CADM1,CAV1,CD209,CD36,CD9,CNR1,DEGS1,EDNRA,ERLIN2,FABP4,FABP5,FADS1,FADS2,FCER1G,FCGR1A,FN1,GBA,HRH1,ITGA3,LDLR,LIPA,LIPG,LPL,LRP1,MGST2,MMP12,MSMO1,MSR1,NFE2L1,NPC2,NR1H3,OLR1,P2RX7,PCOLCE2,PLA2G15,PLIN2,POR,PPARG,PTGS1,SC5D,SCARB1,SCARB2,SCD,SIGLEC9,SLC16A1,SLC1A3,SLC45A3,ST8SIA4,ST8SIA5,TLR4,UGCG,XBP1	61
Molecular Transport	Transport of molecule	2.58e-22	Increased	4.224	ABCB4,ABCC6,ABCG1,ADM,ADRA2B,AGT,ANO5,APOC1,APOE,ASAH1,ATP1B1,ATP6AP1,ATP6V0D2,ATP6V1C2,ATP8B1,BCAP31,C3AR1,C5AR2,CADM1,CALR,CAV1,CD22,CD300A,CD36,CHRM3,CNR1,CPE,CYP51A1,CYSLTR1,DYSF,EDNRA,FABP4,FABP5,FCER1G,FHL1,FN1,FOSB,GRB10,HLA-A,HMGCR,HSPA5,HVCN1,INSR,ITGA3,KCNIP2,KCNJ2,KCNMA1,KCNMB1,LDLR,LIPA,LIPG,LPL,LRP1,MAGT1,MET,MMP12,MSR1,MT2A,NPC2,NR1H3,NUP210,OLR1,P2RX4,P2RX7,PCOLCE2,PDIA4,PIGR,PLIN2…	109
Cancer,Organismal Injury and Abnormalities	Extracranial solid tumor	5.25e-22		0.379	ABCB4,ABCC6,ABCG1,ABTB2,ACPP,ADAMDEC1,ADAMTS1,ADAMTS15,ADCY3,ADCY8,ADGRD1,ADM,ADRA2B,AGT,AKT1S1,ALCAM,ALDH1L2,ANO5,ANOS1,ANTXR1,APH1B,APMAP,APOC1,APOE,ARID2,ARMC9,ASAH1,ASS1,ATP1B1,ATP6AP1,ATP6AP2,ATP6V0D2,ATP6V1C2,ATP8B1,ATP9A,BCL3,C2,C3AR1,C5AR1,C5AR2,CADM1,CALR,CALU,CAV1,CBS/CBSL,CCPG1,CD109,CD163,CD180,CD209,CD22,CD226,CD244,CD300A,CD36,CD52,CD63,CD68,CD84,CD9,CDON,CEMIP,CEMIP2,CHRM3,CHST15,C…	354
Neurological Disease,Organismal Injury and Abnormalities,Psychological Disorders	Tauopathy	8.36e-22		1	ADGRD1,ADRA2B,AGT,APOC1,APOE,ATP1B1,ATP6V0D2,CAV1,CBS/CBSL,CD36,CD63,CD68,CD9,CEMIP2,CHRM3,CNR1,CTSZ,CXCR4,CYBB,DHCR24,DHCR7,DYSF,EBP,FCGR1A,GPNMB,HMGCR,HRH1,HSPA5,IGFBP3,INSR,LDLR,LIPA,LPL,LRP1,LY75,MMP1,MMP12,NR4A2,OLR1,PDE3B,PLAU,PLK2,PPARG,PSEN2,PTDSS1,PTGS1,RCAN1,RET,SC5D,SCARB1,SCD,SERPINE2,SLC1A3,SLC1A4,SLC7A2,SOD2,SPP1,ST14,TLR4,TREM2,XBP1	61
Cancer,Organismal Injury and Abnormalities	Non-melanoma solid tumor	9.44e-22		0.502	ABCB4,ABCC6,ABCG1,ABTB2,ACPP,ADAMDEC1,ADAMTS1,ADAMTS15,ADCY3,ADCY8,ADGRD1,ADM,ADRA2B,AGT,AKT1S1,ALCAM,ALDH1L2,ANO5,ANOS1,ANTXR1,APH1B,APMAP,APOC1,APOE,ARID2,ARMC9,ASAH1,ASS1,ATP1B1,ATP6AP1,ATP6AP2,ATP6V0D2,ATP6V1C2,ATP8B1,ATP9A,BCL3,C2,C3AR1,C5AR1,C5AR2,CADM1,CALR,CALU,CAV1,CBS/CBSL,CCPG1,CD109,CD163,CD180,CD209,CD22,CD226,CD244,CD300A,CD36,CD52,CD63,CD68,CD84,CD9,CDON,CEMIP,CEMIP2,CHRM3,CHST15,C…	349
Cancer,Organismal Injury and Abnormalities	Tumorigenesis of tissue	1.27e-21		0.237	ABCB4,ABCC6,ABCG1,ABTB2,ACPP,ADAMDEC1,ADAMTS1,ADAMTS15,ADCY3,ADCY8,ADGRD1,ADM,ADRA2B,AGT,AKT1S1,ALCAM,ALDH1L2,ANO5,ANOS1,ANTXR1,APH1B,APMAP,APOC1,APOE,ARID2,ARMC9,ASAH1,ASS1,ATP1B1,ATP6AP1,ATP6AP2,ATP6V0D2,ATP6V1C2,ATP8B1,ATP9A,BCL3,C2,C3AR1,C5AR1,C5AR2,CADM1,CALR,CALU,CAV1,CBS/CBSL,CCPG1,CD109,CD163,CD180,CD209,CD22,CD226,CD244,CD300A,CD36,CD52,CD63,CD68,CD84,CD9,CDON,CEMIP,CEMIP2,CHRM3,CHST15,C…	348
Cellular Function and Maintenance	Function of leukocytes	1.67e-21		0.808	APOE,BCL3,C3AR1,C5AR2,CAV1,CD209,CD244,CD300A,CD36,CD84,CD9,CTSC,CTSZ,CYBB,ECM1,ERAP1,FADS2,FCER1G,FCER2,FCGR1A,FCMR,GPNMB,HAVCR2,HLA-A,ICAM2,IFNGR1,ITGAL,LY75,LY96,MERTK,MMP12,MSR1,NLRC4,NPC2,P2RX4,P2RX7,PIGR,PIM2,PLA2G15,PLAU,PPARG,RCAN1,RGS13,SIGLEC9,SLAMF8,SPN,SPP1,ST6GAL1,TGFB2,TLR1,TLR4,TREM2	52
Cell Death and Survival	Necrosis	2.13e-21		-1.993	ABCB4,ABCG1,ADAMTS1,ADM,AGT,AKT1S1,ALCAM,ANTXR1,APMAP,APOC1,APOE,ASAH1,ASS1,ATP6AP2,BCAP31,BCL3,C3AR1,C5AR1,CADM1,CALR,CAV1,CBS/CBSL,CD22,CD226,CD300A,CD36,CD9,CDON,CHRM3,CNR1,COL4A1,COL4A2,COL6A1,CPE,CTSV,CTSZ,CXCR4,CYBB,CYP19A1,CYSLTR1,DHCR24,DHCR7,DYSF,EDNRA,FABP4,FCER1G,FCER2,FCGR1A,FCMR,FHL1,FKBP5,FLT3,FN1,FOSB,GBA,GCNT1,GLIPR1,GNLY,GRB10,GUCY1A2,HAVCR2,HERPUD1,HLA-A,HSPA5,IFNGR1,IGFBP3,INSR…	147
Inflammatory Response,Organismal Injury and Abnormalities	Inflammation of organ	3.31e-21	Decreased	-2.796	ABCB4,ABCG1,ADAMDEC1,ADM,ADRA2B,AGT,ALCAM,APOE,ATP1B1,BCL3,C3AR1,C5AR1,C5AR2,CALR,CAV1,CBS/CBSL,CD180,CD22,CD36,CD68,CHRM3,CNR1,COL4A1,CTSL,CTSV,CXCR4,CYBB,CYP19A1,CYP51A1,CYSLTR1,DHCR24,DHCR7,ECM1,FABP4,FABP5,FADS2,FCER1G,FCER2,FCGR1A,FCGRT,FN1,GBA,GUCY1A2,HAVCR2,HLA-A,HMGCR,HRH1,HSD17B7,HSPA5,IFNGR1,IGFBP3,INSR,ITGA4,ITGA6,ITGAL,ITGB5,ITM2B,KCNMA1,LDLR,LIPA,LPL,LRP1,LY75,LY96,MERTK,MMP1,MMP12,M…	97
Cellular Movement,Hematological System Development and Function,Immune Cell Trafficking,Inflammatory Response	Cell movement of phagocytes	7.27e-21	Increased	3.044	ADM,AGT,ALCAM,APOE,C2,C3AR1,C5AR1,C5AR2,CAV1,CD209,CD300A,CD36,CD9,CNR1,COL4A1,CTSV,CTSZ,CXCR4,CYBB,CYP19A1,DYSF,EDNRA,FABP4,FCER1G,FN1,GBA,GCNT1,GNLY,GPR183,HRH1,HSPA5,ICAM2,IFNGR1,ITGA4,ITGA6,ITGAL,LDLR,LRP1,MET,MMP12,MMP8,NLRC4,NR1H3,P2RX7,PCOLCE2,PIGR,PLAU,PPARG,PRCP,SERPINF1,SLAMF8,SPN,SPP1,ST14,TGFB2,THBS2,TIMP2,TLR4,TREM2	59
Cancer,Organismal Injury and Abnormalities	Carcinoma	8.69e-21		1.509	ABCB4,ABCC6,ABCG1,ABTB2,ACPP,ADAMDEC1,ADAMTS1,ADAMTS15,ADCY3,ADCY8,ADGRD1,ADM,ADRA2B,AGT,AKT1S1,ALCAM,ALDH1L2,ANO5,ANOS1,ANTXR1,APH1B,APMAP,APOC1,APOE,ARID2,ARMC9,ASAH1,ASS1,ATP1B1,ATP6AP1,ATP6AP2,ATP6V0D2,ATP6V1C2,ATP8B1,ATP9A,BCL3,C2,C3AR1,C5AR1,C5AR2,CADM1,CALR,CALU,CAV1,CBS/CBSL,CCPG1,CD109,CD163,CD180,CD209,CD22,CD226,CD244,CD300A,CD36,CD63,CD68,CD84,CD9,CDON,CEMIP,CEMIP2,CHRM3,CHST15,CLN5,C…	346
Cell-To-Cell Signaling and Interaction	Activation of cells	1.37e-20	Increased	2.744	AGT,APOE,BCL3,C3AR1,C5AR1,CADM1,CALR,CD163,CD180,CD209,CD22,CD226,CD244,CD300A,CD36,CD63,CD84,CD9,CNR1,CPE,CTSL,CXCR4,CYBB,CYSLTR1,DDOST,DYSF,ERAP1,FCER1G,FCGR1A,FLT3,FN1,GNLY,GPNMB,HAVCR2,HLA-A,HRH1,ICAM2,IFNGR1,INSR,ITGA3,ITGA4,ITGAL,KCNJ2,KCNMA1,LDLR,LRP1,LY96,MAGT1,MERTK,MET,MMP1,MSR1,NPC2,NR1H3,NR4A2,P2RX4,P2RX7,PALLD,PDGFC,PLAU,PPARG,PSEN2,PTGS1,RECK,RET,SDC2,SERPINE2,SERPINF1,SIGLEC9,SLC11…	79
Cellular Function and Maintenance	Cellular homeostasis	1.59e-20		1.015	ABCG1,ADAMTS1,ADCY8,ADM,AGT,APOE,ATP1B1,ATP6AP1,BCAP31,BCL3,C3AR1,C5AR1,CADM1,CALR,CAV1,CD209,CD22,CD226,CD244,CD300A,CD36,CD52,CHRM3,CNIH3,CNR1,COL4A1,COL4A2,CPE,CTSL,CTSV,CXCR4,CYBB,CYP19A1,CYSLTR1,EDNRA,FABP4,FABP5,FCER1G,FCGR1A,FLT3,FN1,FZD7,GBA,GNLY,GPR183,HAVCR2,HERPUD1,HLA-A,HRH1,HSPA5,IFNGR1,IGFBP3,INSR,ITGA3,ITGA4,ITGAL,KCNJ2,KCNMA1,LDLR,LIPA,LRP1,MAGT1,MERTK,MET,MMP1,MSR1,MT2A,NFE2L1,NL…	106
Inflammatory Response	Inflammatory response	1.84e-20	Increased	4.106	ADM,AGT,APOE,C3AR1,C5AR1,C5AR2,CAV1,CD163,CD226,CD36,CD63,CD84,CD9,CXCR4,CYBB,CYP19A1,CYSLTR1,DYSF,ECM1,EDNRA,FABP4,FCER1G,FCGR1A,FN1,GCNT1,GNLY,GPR183,HAVCR2,HLA-A,HRH1,ITGA4,ITGAL,LDLR,LIPA,LPL,LRP1,LY75,LY96,MMP1,MMP8,MSR1,MYDGF,NFE2L1,NLRC4,NR1H3,NR4A2,NRROS,OLR1,P2RX7,PIGR,PLAU,PLIN2,PPARG,PSEN2,PTGS1,SCARB1,SERPINF1,SIGLEC9,SLAMF8,SLC11A1,SLC33A1,SLC7A2,SPP1,TGFB2,THBS2,TLR1,TLR4,TPST1,TREM…	70
Cardiovascular Disease,Organismal Injury and Abnormalities	Vaso-occlusion	1.97e-20		1.488	ABCG1,ADRA2B,AGT,APOC1,APOE,CAV1,CBS/CBSL,CD163,CD36,CD68,CNR1,CTSV,CYP19A1,EDNRA,FABP4,FABP5,FADS1,FLT3,FN1,FOSB,GUCY1A2,HMGCR,HRH1,IFNGR1,INSR,ITGAL,KCNE1,KCNJ2,LDLR,LIPG,LPL,LRP1,MERTK,MMP12,MMP8,MSR1,NR1H3,OLR1,PDE3B,PLA2G15,PLAU,PLIN2,PPARG,PRCP,PTGS1,SCARB1,SCARB2,SCD,SLC8A1,SPP1,ST14,TGFB2,TIMP2,TLR4,TREM2	55
Cardiovascular Disease,Organismal Injury and Abnormalities	Occlusion of artery	2.25e-20		1.488	ABCG1,ADRA2B,AGT,APOC1,APOE,CAV1,CBS/CBSL,CD163,CD36,CD68,CNR1,CTSV,CYP19A1,FABP4,FABP5,FADS1,FLT3,FN1,FOSB,GUCY1A2,HMGCR,HRH1,IFNGR1,INSR,ITGAL,KCNE1,KCNJ2,LDLR,LIPG,LPL,LRP1,MERTK,MMP12,MMP8,MSR1,NR1H3,OLR1,PDE3B,PLA2G15,PLAU,PLIN2,PPARG,PRCP,PTGS1,SCARB1,SCARB2,SCD,SLC8A1,SPP1,ST14,TGFB2,TIMP2,TLR4,TREM2	54
Connective Tissue Disorders,Inflammatory Disease,Organismal Injury and Abnormalities,Skeletal and Muscular Disorders	Rheumatic Disease	3.62e-20		0.696	ADAMTS1,ADAMTS15,ADCY8,ADM,ADRA2B,APOE,ATP1B1,BCL3,C2,C3AR1,C5AR1,CALR,CD163,CD180,CD22,CD226,CD244,CD36,CD68,CEMIP,CHRM3,COL4A2,CPE,CTSC,CTSL,CXCR4,CYP19A1,EDNRA,ERAP1,FABP4,FABP5,FCER1G,FCGR1A,FCGRT,FKBP5,FLT3,FN1,FOSB,GNLY,GPC4,GRB10,HAVCR2,HEXA,HLA-A,HMGCR,HRH1,HSPA5,IFNGR1,KCNIP2,LBR,LDLR,LRP1,MERTK,MMP1,MMP12,MMP8,MSR1,MT2A,NR1H3,NR4A2,P2RX7,PCM1,PDGFRL,PLAU,PPARG,PTGS1,RASGRP3,RDH10,RECK,R…	90
Metabolic Disease,Organismal Injury and Abnormalities	Amyloidosis	3.73e-20		0.832	ADGRD1,ADRA2B,AGT,APOC1,APOE,ATP1B1,CAV1,CBS/CBSL,CD36,CD63,CD68,CD9,CEMIP2,CHRM3,CNR1,CTSV,CTSZ,CXCR4,CYBB,DHCR24,DHCR7,DYSF,EBP,FCGR1A,GPNMB,HMGCR,HRH1,HSPA5,IGFBP3,INSR,ITM2B,LDLR,LIPA,LPL,LRP1,LY75,MMP1,OLR1,PDE3B,PLAU,PLK2,PPARG,PSEN2,PTDSS1,PTGS1,RCAN1,RET,SC5D,SCARB1,SCD,SERPINE2,SLC1A3,SLC7A2,SOD2,SPP1,ST14,TLR4,TREM2,XBP1	59
Metabolic Disease,Organismal Injury and Abnormalities	Glucose metabolism disorder	3.84e-20		-0.654	ABCG1,ADCY3,ADGRD1,ADM,ADRA2B,AGT,APOC1,APOE,BCAP31,BCL3,C2,C3AR1,CALR,CAV1,CBS/CBSL,CD180,CD22,CD226,CD300A,CD36,CD52,CD84,CHRM3,CNR1,COL4A1,COL4A2,COL6A1,CPE,CTSL,CTSV,CXCR4,CYBB,CYP19A1,CYP51A1,DEGS1,ECM1,EDNRA,FABP4,FADS2,FCER1G,FCER2,FCGR1A,FCMR,FN1,GPNMB,GRB10,GUCY1A2,HAVCR2,HLA-A,HMGCR,HRH1,HSPA5,IFNGR1,IGFBP3,INSR,ITGA4,ITGB5,KCNE1,KCNJ2,LDLR,LIPA,LPL,LRP1,MERTK,MET,MSR1,MT2A,NLRC4,NR1H3,…	99
Inflammatory Response	Inflammation of absolute anatomical region	4.81e-20	Decreased	-3.046	ABCB4,ABCG1,ADM,ADRA2B,AGT,ALCAM,APOE,ATP1B1,BCL3,C3AR1,C5AR1,C5AR2,CALR,CAV1,CBS/CBSL,CD180,CD22,CD36,CD68,CHRM3,CNR1,COL4A1,CTSL,CTSV,CYBB,CYP19A1,CYP51A1,CYSLTR1,DHCR24,DHCR7,ECM1,FCER1G,FCGR1A,FCGRT,FN1,GUCY1A2,HAVCR2,HLA-A,HMGCR,HRH1,HSD17B7,HSPA5,IFNGR1,IGFBP3,INSR,ITGA4,ITGAL,ITGB5,ITM2B,LDLR,LIPA,LRP1,LY96,MERTK,MMP12,MMP8,MSMO1,NFE2L1,NLRC4,NR1H3,NR4A2,NRROS,P2RX7,PDE3B,PIGR,PIM2,PLAU,PO…	87
Cellular Function and Maintenance	Function of blood cells	4.95e-20		0.808	APOE,BCL3,C3AR1,C5AR2,CAV1,CD209,CD244,CD300A,CD36,CD84,CD9,CTSC,CTSZ,CYBB,ECM1,ERAP1,FADS2,FCER1G,FCER2,FCGR1A,FCMR,GPNMB,HAVCR2,HLA-A,ICAM2,IFNGR1,ITGAL,LY75,LY96,MERTK,MMP12,MSR1,NLRC4,NPC2,P2RX4,P2RX7,PIGR,PIM2,PLA2G15,PLAU,PPARG,PTGS1,RCAN1,RGS13,SIGLEC9,SLAMF8,SPN,SPP1,ST6GAL1,TGFB2,TLR1,TLR4,TREM2	53
Cardiovascular System Development and Function,Organismal Development	Angiogenesis	5.09e-20		1.309	ADAMTS1,ADM,ADRA2B,AGT,ALCAM,ANTXR1,APOE,C3AR1,C5AR1,CALR,CAV1,CBS/CBSL,CD36,CD63,CD9,CNR1,COL4A1,COL4A2,CXCR4,CYBB,CYP51A1,CYSLTR1,DHCR7,DYSF,ECM1,EDNRA,ERAP1,FABP4,FAT1,FN1,HRH1,HSD17B7,HSPA5,IGFBP3,INSR,ITGA4,ITGB5,KCNJ2,KCNMA1,LDLR,LIPA,LRP1,MERTK,MET,MMP1,MMP12,MMP8,MYDGF,NEU1,NR4A2,OLR1,P2RX7,PDE3B,PDGFC,PLAU,POR,PPARG,PRCP,PSEN2,PTGS1,RCAN1,RECK,ROBO4,RPSA,SCARB1,SEMA3D,SERPINF1,SERPINH1,S…	77
Lipid Metabolism,Molecular Transport,Small Molecule Biochemistry	Concentration of lipid	5.52e-20		0.555	ABCB4,ABCG1,ACPP,ADCY8,ADM,AGT,APOC1,APOE,ASAH1,ATP8B1,BCAP31,C3AR1,C5AR1,CAV1,CBS/CBSL,CD36,CHRM3,CNR1,CPE,CYBB,CYP19A1,CYSLTR1,DHCR24,DHCR7,DHRS3,FABP4,FABP5,FADS2,FCER1G,FLT3,GBA,GNLY,HMGCR,HRH1,HSD17B12,HSPA5,IFNGR1,INSR,KCNMA1,LDLR,LIPA,LIPG,LPL,LRP1,MERTK,MMP8,MSR1,NEU1,NPC2,NR1H3,OLR1,P2RX4,P2RX7,PDE3B,PLA2G15,PLIN2,POR,PPARG,PSEN2,PTDSS1,PTGS1,SC5D,SCARB1,SCD,SLC3A2,SOD2,SPP1,TLR4,UGCG,XB…	70
Cardiovascular System Development and Function,Organismal Development	Vasculogenesis	6.08e-20		1.941	ADAMTS1,ADM,ADRA2B,AGT,ALCAM,APOE,C3AR1,C5AR1,CALR,CAV1,CBS/CBSL,CD36,CD63,CD9,CNR1,COL4A1,COL4A2,CXCR4,CYBB,CYP51A1,DYSF,ECM1,EDNRA,ERAP1,FABP4,FAT1,FN1,HRH1,HSD17B7,HSPA5,IGFBP3,INSR,ITGA4,KCNJ2,KCNMA1,LDLR,LIPA,LRP1,MERTK,MET,MMP1,MMP12,MYDGF,NEU1,NR4A2,OLR1,PDGFC,PLAU,POR,PPARG,PRCP,PSEN2,RCAN1,RECK,ROBO4,SCARB1,SEMA3D,SERPINF1,SERPINH1,SLC8A1,SPP1,ST6GAL1,STARD13,TGFB2,THBS2,TIE1,TIMP2,XBP1	68
Cancer,Organismal Injury and Abnormalities	Adenocarcinoma	1.33e-19		0.647	ABCB4,ABCC6,ABCG1,ABTB2,ACPP,ADAMDEC1,ADAMTS1,ADAMTS15,ADCY3,ADCY8,ADGRD1,ADM,ADRA2B,AGT,AKT1S1,ALCAM,ALDH1L2,ANO5,ANOS1,ANTXR1,APH1B,APMAP,APOE,ARID2,ARMC9,ASAH1,ASS1,ATP1B1,ATP6AP1,ATP6AP2,ATP6V0D2,ATP6V1C2,ATP8B1,ATP9A,BCL3,C2,C3AR1,C5AR1,C5AR2,CADM1,CALU,CAV1,CBS/CBSL,CCPG1,CD109,CD163,CD180,CD209,CD22,CD244,CD36,CD63,CD68,CD84,CD9,CDON,CEMIP,CEMIP2,CHRM3,CHST15,CLN5,CNR1,CNTN4,CNTNAP3,COL4A1…	317
Cardiovascular Disease,Organismal Injury and Abnormalities	Atherosclerosis	2.23e-19		1.52	ABCG1,AGT,APOC1,APOE,CAV1,CBS/CBSL,CD163,CD36,CD68,CNR1,CTSV,CYP19A1,FABP4,FABP5,FADS1,FLT3,FN1,FOSB,GUCY1A2,HMGCR,IFNGR1,INSR,ITGAL,KCNE1,KCNJ2,LDLR,LIPG,LPL,LRP1,MMP12,MMP8,MSR1,NR1H3,OLR1,PDE3B,PLA2G15,PLAU,PLIN2,PPARG,PRCP,PTGS1,SCARB1,SCD,SLC8A1,SPP1,ST14,TIMP2,TLR4,TREM2	49
Cancer,Organismal Injury and Abnormalities	Abdominal carcinoma	4.37e-19		0.619	ABCB4,ABCC6,ABCG1,ABTB2,ACPP,ADAMDEC1,ADAMTS1,ADAMTS15,ADCY3,ADCY8,ADGRD1,ADM,ADRA2B,AGT,AKT1S1,ALCAM,ALDH1L2,ANO5,ANOS1,ANTXR1,APH1B,APMAP,APOE,ARID2,ARMC9,ASAH1,ASS1,ATP1B1,ATP6AP1,ATP6AP2,ATP6V0D2,ATP6V1C2,ATP8B1,ATP9A,BCL3,C2,C3AR1,C5AR1,C5AR2,CADM1,CALU,CAV1,CBS/CBSL,CCPG1,CD109,CD163,CD180,CD209,CD22,CD244,CD36,CD63,CD68,CD84,CD9,CDON,CEMIP,CEMIP2,CHRM3,CHST15,CLN5,CNR1,CNTN4,CNTNAP3,COL4A1…	324
Cell-To-Cell Signaling and Interaction,Hematological System Development and Function,Immune Cell Trafficking,Inflammatory Response	Activation of leukocytes	5.24e-19	Increased	2.689	AGT,APOE,BCL3,C3AR1,C5AR1,CADM1,CALR,CD163,CD180,CD209,CD22,CD226,CD244,CD300A,CD36,CD63,CD84,CNR1,CPE,CTSL,CYBB,CYSLTR1,DDOST,DYSF,ERAP1,FCER1G,FCGR1A,FLT3,FN1,GNLY,GPNMB,HAVCR2,HLA-A,HRH1,ITGA3,ITGA4,ITGAL,LDLR,LRP1,LY96,MAGT1,MERTK,MET,MSR1,NR1H3,NR4A2,P2RX7,PSEN2,PTGS1,RET,SERPINF1,SIGLEC9,SLC11A1,SLC33A1,SLC7A2,SPN,SPP1,ST6GAL1,TLR1,TLR4,TREM2	61
Cellular Movement	Cell movement of myeloid cells	5.55e-19		1.882	ADM,AGT,APOE,C2,C3AR1,C5AR1,C5AR2,CAV1,CD300A,CD36,CD9,CNR1,COL4A1,CTSV,CXCR4,CYBB,CYP19A1,DYSF,EDNRA,FABP4,FCER1G,FN1,GBA,GCNT1,GNLY,HSPA5,ICAM2,IFNGR1,IGFBP3,ITGA4,ITGA6,ITGAL,LDLR,LIPA,LRP1,MET,MMP12,MMP8,MSR1,NLRC4,P2RX7,PCOLCE2,PIGR,PLAU,PPARG,PRCP,SERPINF1,SLAMF8,SPN,SPP1,ST14,TGFB2,THBS2,TIMP2,TLR4,TREM2	56
Cancer,Organismal Injury and Abnormalities	Abdominal adenocarcinoma	9.33e-19		1.067	ABCB4,ABCC6,ABCG1,ABTB2,ACPP,ADAMDEC1,ADAMTS1,ADAMTS15,ADCY3,ADCY8,ADGRD1,ADM,ADRA2B,AGT,AKT1S1,ALCAM,ALDH1L2,ANO5,ANOS1,ANTXR1,APH1B,APMAP,APOE,ARID2,ARMC9,ASAH1,ASS1,ATP1B1,ATP6AP1,ATP6AP2,ATP6V0D2,ATP6V1C2,ATP8B1,ATP9A,BCL3,C2,C3AR1,C5AR1,C5AR2,CADM1,CALU,CBS/CBSL,CCPG1,CD109,CD163,CD180,CD209,CD22,CD244,CD36,CD68,CD84,CD9,CDON,CEMIP,CEMIP2,CHRM3,CHST15,CLN5,CNR1,CNTN4,CNTNAP3,COL4A1,COL4A2,CO…	311
Cancer,Organismal Injury and Abnormalities	Anogenital cancer	2.31e-18		0.896	ABCB4,ABCC6,ACPP,ADAMDEC1,ADAMTS1,ADAMTS15,ADCY8,ADGRD1,ADM,ADRA2B,AGT,ALCAM,ALDH1L2,ANO5,ANTXR1,APOE,ARID2,ARMC9,ASS1,ATP6AP1,ATP6AP2,ATP8B1,ATP9A,C2,C3AR1,CADM1,CALU,CAV1,CBS/CBSL,CCPG1,CD109,CD163,CD180,CD209,CD244,CD36,CD52,CD68,CD9,CDON,CEMIP,CEMIP2,CHRM3,CHST15,CNR1,CNTN4,CNTNAP3,COL4A1,COL4A2,COL6A1,CPE,CPQ,CTSC,CTSL,CTSV,CTSZ,CXCR4,CYBB,CYP19A1,CYP51A1,CYSLTR1,DCAF16,DEGS1,DENND4C,DHCR24,…	247
Endocrine System Disorders,Gastrointestinal Disease,Organismal Injury and Abnormalities	Endocrine pancreatic dysfunction	2.63e-18		1.451	ABCG1,ADCY3,ADGRD1,ADRA2B,AGT,APOC1,APOE,C2,C3AR1,CALR,CAV1,CBS/CBSL,CD180,CD22,CD226,CD300A,CD36,CD52,CD84,CHRM3,CNR1,COL4A1,COL4A2,COL6A1,CTSL,CTSV,CXCR4,CYBB,CYP19A1,CYP51A1,ECM1,EDNRA,FABP4,FADS2,FCER1G,FCER2,FCGR1A,FCMR,FN1,GPNMB,HAVCR2,HLA-A,HMGCR,HRH1,HSPA5,IFNGR1,INSR,ITGA4,ITGB5,KCNE1,KCNJ2,LDLR,LPL,LRP1,MERTK,MSR1,MT2A,NLRC4,NR1H3,NR4A2,NRSN1,OLR1,P2RX7,PDE3B,PDGFRL,PLAGL1,POR,PPARG,PTG…	85
Cell Death and Survival	Apoptosis	2.99e-18	Decreased	-2.513	ABCG1,ADAMTS1,ADM,AGT,AKT1S1,ALCAM,ANTXR1,APH1B,APOC1,APOE,ASAH1,ASS1,ATP6AP2,ATP6V0D2,BCAP31,BCL3,C3AR1,C5AR1,CADM1,CALR,CAV1,CBS/CBSL,CD22,CD226,CD36,CD9,CDON,CHRM3,CNR1,COL4A1,COL4A2,CPE,CTSL,CTSV,CTSZ,CXCR4,CYBB,CYP19A1,CYSLTR1,DEGS1,DHCR24,EDNRA,FCER1G,FCER2,FCGR1A,FCMR,FGD4,FHL1,FKBP5,FLT3,FN1,FOSB,GLIPR1,GNLY,GRB10,HAVCR2,HERPUD1,HMGCR,HSD17B7,HSPA5,ICAM2,IFNGR1,IGFBP3,INSR,ITGA3,ITGA4,ITG…	140
Lipid Metabolism,Small Molecule Biochemistry	Metabolism of membrane lipid derivative	3.13e-18	Increased	3.556	ABCG1,AGT,APOC1,APOE,ASAH1,CAV1,CD9,CYP19A1,CYP51A1,DEGS1,DHCR24,DHCR7,EBP,ESYT1,FABP4,FABP5,FADS1,GALC,GBA,GDPD1,GNLY,HEXA,HMGCR,HSD17B7,HSPA5,LBR,LDLR,LIPA,LPCAT2,LPL,LRP1,MSMO1,NEU1,NR1H3,P2RX7,PLA2G15,POR,PTDSS1,SC5D,SCARB1,SCD,SLC44A2,SLC44A5,SPP1,ST8SIA4,ST8SIA5,UGCG,XBP1	48
Hematological System Development and Function,Tissue Morphology	Quantity of leukocytes	3.32e-18		1.487	ABCG1,AGT,ALCAM,APOE,ATP6AP2,BCL3,C3AR1,C5AR1,C5AR2,CAV1,CBS/CBSL,CD180,CD22,CD244,CD300A,CD36,CD84,CTSV,CXCR4,CYBB,CYP19A1,CYSLTR1,FABP5,FCER1G,FCGR1A,FCMR,FLT3,FOSB,GBA,GCNT1,GNLY,GPR183,HAVCR2,HLA-A,HRH1,HVCN1,IFNGR1,IGFBP3,INSR,ITGA3,ITGA6,ITGAL,ITGB5,LDLR,LIPG,MERTK,MMP12,MMP8,NPC2,P2RX7,PDGFC,PIGR,PIM2,PLA2G15,PLAU,PPARG,PSEN2,RASGRP3,SCARB1,SIGLEC9,SLC33A1,SLC39A10,SLC7A2,SPN,SPP1,ST14,ST6…	72
Hematological System Development and Function,Tissue Morphology	Quantity of blood cells	3.65e-18		1.668	ABCG1,AGT,ALCAM,APOE,ATP6AP2,BCL3,C3AR1,C5AR1,C5AR2,CAV1,CBS/CBSL,CD180,CD22,CD244,CD300A,CD36,CD84,CD9,CTSV,CXCR4,CYBB,CYP19A1,CYSLTR1,FABP5,FCER1G,FCGR1A,FCMR,FLT3,FOSB,GBA,GCNT1,GNLY,GPR183,HAVCR2,HLA-A,HRH1,HVCN1,IFNGR1,IGFBP3,INSR,ITGA3,ITGA6,ITGAL,ITGB5,LDLR,LIPG,MERTK,MMP12,MMP8,NFE2L1,NPC2,P2RX7,PDGFC,PIGR,PIM2,PLA2G15,PLAU,PPARG,PSEN2,RASGRP3,RCAN1,SCARB1,SIGLEC9,SLC33A1,SLC39A10,SLC7A2,…	77
Lipid Metabolism,Molecular Transport,Small Molecule Biochemistry	Accumulation of lipid	4.22e-18		0.796	ABCG1,AGT,APOC1,APOE,ASAH1,ATP8B1,BCAP31,C3AR1,CAV1,CD36,CNR1,DHRS3,FABP4,FLT3,FN1,GALC,GBA,H2AZ1,HEXA,HMGCR,HRH1,IFNGR1,INSR,ITGAL,LDLR,LPL,LRP1,MSR1,NPC2,NR1H3,PCOLCE2,PLAU,PLIN2,PPARG,SCARB1,SCARB2,SCD,TLR4,UGCG	39
Neurological Disease	Progressive neurological disorder	4.34e-18		0.816	ADAMTS1,ADGRD1,ADRA2B,AGT,ALCAM,ANTXR1,APOC1,APOE,ASAH1,ATP1B1,CAV1,CBS/CBSL,CD36,CD52,CD68,CEMIP2,CHRM3,CNR1,CXCR4,CYP51A1,CYSLTR1,DHCR24,DHCR7,DYSF,EBP,FCGR1A,FLT3,GALC,GBA,GPNMB,HAVCR2,HMGCR,HRH1,HSPA5,IFNGR1,IGFBP3,INSR,ITGA4,KCND1,KCNMA1,LDLR,LIPA,LPL,LRP1,LY75,MERTK,MMP1,NFE2L1,NR1H3,NR4A2,OLR1,P2RX7,PDE3B,PDGFC,PLAU,PLK2,PPARG,PSEN2,PTDSS1,PTGS1,RCAN1,RET,SC5D,SCARB1,SCARB2,SCD,SELENOF,SER…	79
Cancer,Organismal Injury and Abnormalities	Abdominal cancer	4.6e-18		0.189	ABCB4,ABCC6,ABCG1,ABTB2,ACPP,ADAMDEC1,ADAMTS1,ADAMTS15,ADCY3,ADCY8,ADGRD1,ADM,ADRA2B,AGT,AKT1S1,ALCAM,ALDH1L2,ANO5,ANOS1,ANTXR1,APH1B,APMAP,APOC1,APOE,ARID2,ARMC9,ASAH1,ASS1,ATP1B1,ATP6AP1,ATP6AP2,ATP6V0D2,ATP6V1C2,ATP8B1,ATP9A,BCL3,C2,C3AR1,C5AR1,C5AR2,CADM1,CALR,CALU,CAV1,CBS/CBSL,CCPG1,CD109,CD163,CD180,CD209,CD22,CD244,CD36,CD52,CD63,CD68,CD84,CD9,CDON,CEMIP,CEMIP2,CHRM3,CHST15,CLN5,CNR1,CNTN…	329
Cell-To-Cell Signaling and Interaction,Hematological System Development and Function	Activation of blood cells	5.12e-18	Increased	2.394	AGT,APOE,BCL3,C3AR1,C5AR1,CADM1,CALR,CD163,CD180,CD209,CD22,CD226,CD244,CD300A,CD36,CD63,CD84,CNR1,CPE,CTSL,CYBB,CYSLTR1,DDOST,DYSF,ERAP1,FCER1G,FCGR1A,FLT3,FN1,GNLY,GPNMB,HAVCR2,HLA-A,HRH1,ITGA3,ITGA4,ITGAL,LDLR,LRP1,LY96,MAGT1,MERTK,MET,MMP1,MSR1,NR1H3,NR4A2,P2RX7,PSEN2,PTGS1,RET,SERPINE2,SERPINF1,SIGLEC9,SLC11A1,SLC33A1,SLC7A2,SPN,SPP1,ST6GAL1,TLR1,TLR4,TREM2	63
Connective Tissue Disorders,Inflammatory Disease,Inflammatory Response,Organismal Injury and Abnormalities,Skeletal and Muscular Disorders	Inflammation of joint	5.66e-18		0.642	ADAMTS1,ADAMTS15,ADCY8,ADM,ADRA2B,APOE,ATP1B1,BCL3,C2,C3AR1,C5AR1,CALR,CD163,CD180,CD244,CD36,CD68,CEMIP,COL4A2,CPE,CTSC,CXCR4,CYP19A1,ERAP1,FABP4,FCER1G,FCGR1A,FCGRT,FKBP5,FLT3,FN1,FOSB,GNLY,GPC4,GRB10,HAVCR2,HEXA,HLA-A,HMGCR,HSPA5,IFNGR1,LDLR,LRP1,MERTK,MMP1,MMP12,MSR1,NR1H3,NR4A2,P2RX7,PCM1,PDGFRL,PLAU,PPARG,PTGS1,RECK,RET,RNF149,RPSA,SDC2,SLC11A1,SLC1A3,SLC1A4,SLC7A2,SOD2,SPP1,TGFB2,TIE1,TIMP…	74
Endocrine System Disorders,Gastrointestinal Disease,Metabolic Disease,Organismal Injury and Abnormalities	Diabetes mellitus	8.46e-18		1.451	ABCG1,ADCY3,ADGRD1,ADRA2B,AGT,APOC1,APOE,C2,C3AR1,CALR,CAV1,CBS/CBSL,CD180,CD22,CD226,CD300A,CD36,CD52,CD84,CHRM3,CNR1,COL4A1,COL4A2,COL6A1,CTSL,CTSV,CXCR4,CYBB,CYP19A1,CYP51A1,ECM1,EDNRA,FABP4,FADS2,FCER1G,FCER2,FCGR1A,FCMR,FN1,GPNMB,HAVCR2,HLA-A,HMGCR,HRH1,HSPA5,IFNGR1,INSR,ITGA4,ITGB5,KCNE1,KCNJ2,LDLR,LPL,LRP1,MERTK,MSR1,MT2A,NLRC4,NR1H3,NR4A2,NRSN1,OLR1,P2RX7,PDE3B,PDGFRL,PLAGL1,POR,PPARG,PTG…	84
Cancer,Organismal Injury and Abnormalities	Abdominal neoplasm	8.91e-18		-0.063	ABCB4,ABCC6,ABCG1,ABTB2,ACPP,ADAMDEC1,ADAMTS1,ADAMTS15,ADCY3,ADCY8,ADGRD1,ADM,ADRA2B,AGT,AKT1S1,ALCAM,ALDH1L2,ANO5,ANOS1,ANTXR1,APH1B,APMAP,APOC1,APOE,ARID2,ARMC9,ASAH1,ASS1,ATP1B1,ATP6AP1,ATP6AP2,ATP6V0D2,ATP6V1C2,ATP8B1,ATP9A,BCL3,C2,C3AR1,C5AR1,C5AR2,CADM1,CALR,CALU,CAV1,CBS/CBSL,CCPG1,CD109,CD163,CD180,CD209,CD22,CD244,CD36,CD52,CD63,CD68,CD84,CD9,CDON,CEMIP,CEMIP2,CHRM3,CHST15,CLN5,CNR1,CNTN…	331
Cancer,Organismal Injury and Abnormalities	Malignant genitourinary solid tumor	9.1e-18		1.195	ABCB4,ABCC6,ACPP,ADAMDEC1,ADAMTS1,ADAMTS15,ADCY8,ADGRD1,ADM,ADRA2B,AGT,ALCAM,ALDH1L2,ANO5,ANTXR1,APOE,ARID2,ARMC9,ASS1,ATP1B1,ATP6AP1,ATP6AP2,ATP8B1,ATP9A,C2,C3AR1,CADM1,CALR,CALU,CAV1,CBS/CBSL,CCPG1,CD109,CD163,CD180,CD209,CD244,CD36,CD52,CD68,CD9,CDON,CEMIP,CEMIP2,CHRM3,CHST15,CNR1,CNTN4,CNTNAP3,COL4A1,COL4A2,COL6A1,CPE,CPQ,CTSC,CTSL,CTSV,CTSZ,CXCR4,CYBB,CYP19A1,CYP51A1,CYSLTR1,DCAF16,DEGS1,DEN…	259
Organismal Development	Morphology of body cavity	2.52e-17			ABCB4,ABCG1,ACPP,ADAMTS1,ADGRD1,ADM,ADRA2B,AGT,ANTXR1,APOE,ASAH1,ATP6AP2,BCL3,C3AR1,CADM1,CALR,CAV1,CBS/CBSL,CD226,CD36,CD9,CHRM3,CTSC,CTSV,CXCR4,CYBB,CYP19A1,CYP51A1,DHCR7,DHRS3,EDNRA,FABP5,FADS2,FAT1,FCER1G,FN1,GBA,GCNT1,H2AZ1,HEXA,HMGCR,HS2ST1,HSD17B7,HSPA4L,IFNGR1,IGFBP3,INSR,ITGA3,ITGA4,ITGA6,ITGAL,KCNE1,LDLR,LIPA,LPL,LRP1,MERTK,MET,MMP1,MMP12,MMP8,MSR1,NFE2L1,NPC2,NR1H3,P2RX4,P2RX7,PDE3B,PD…	101
Cardiovascular Disease	Vascular lesion	2.77e-17		0.121	ABCG1,ADM,AGT,APOE,CBS/CBSL,CD36,CTSC,CTSL,CTSV,CYP19A1,EDNRA,FABP4,FN1,IFNGR1,LDLR,LIPG,LPL,LRP1,MMP12,MMP8,MSR1,NR1H3,PLA2G15,PLAU,PLIN2,PTGS1,RCAN1,SCARB1,SCD,SPN,SPP1,TGFB2,TGFB3,TIMP2,TLR4,TREM2	36
Cardiovascular System Development and Function,Cellular Movement	Cell movement of endothelial cells	3.45e-17		0.635	ADAMTS1,ADM,AGT,ALCAM,APOE,CALR,CAV1,CBS/CBSL,CD36,CD63,CD9,COL4A2,CXCR4,ERAP1,FN1,HRH1,HSPA5,IGFBP3,INSR,ITGA3,ITGA4,LIPA,MET,NEU1,NR4A2,OLR1,P2RX4,PDE3B,PLAU,PPARG,RCAN1,RECK,SCARB1,SEMA3D,SERPINF1,SPP1,STARD13,TGFB2,TGFB3,THBS2,TIMP2,TRPM8	42
Cancer,Organismal Injury and Abnormalities	Genitourinary tumor	3.57e-17		0.525	ABCB4,ABCC6,ACPP,ADAMDEC1,ADAMTS1,ADAMTS15,ADCY8,ADGRD1,ADM,ADRA2B,AGT,ALCAM,ALDH1L2,ANO5,ANTXR1,APOE,ARID2,ARMC9,ASS1,ATP1B1,ATP6AP1,ATP6AP2,ATP8B1,ATP9A,C2,C3AR1,CADM1,CALR,CALU,CAV1,CBS/CBSL,CCPG1,CD109,CD163,CD180,CD209,CD244,CD36,CD52,CD68,CD9,CDON,CEMIP,CEMIP2,CHRM3,CHST15,CNR1,CNTN4,CNTNAP3,COL4A1,COL4A2,COL6A1,CPE,CPQ,CTSC,CTSL,CTSV,CTSZ,CXCR4,CYBB,CYP19A1,CYP51A1,CYSLTR1,DCAF16,DEGS1,DEN…	261
Lipid Metabolism,Molecular Transport,Small Molecule Biochemistry	Concentration of cholesterol	3.58e-17		-0.742	ABCB4,ABCG1,ADM,AGT,APOC1,APOE,ATP8B1,CAV1,CBS/CBSL,CD36,CYBB,CYP19A1,DHCR24,DHCR7,FABP4,FABP5,HMGCR,IFNGR1,INSR,LDLR,LIPA,LIPG,LPL,LRP1,MSR1,NEU1,NPC2,NR1H3,OLR1,PLA2G15,POR,PPARG,PSEN2,SC5D,SCARB1,SCD,SPP1	37
Cell-To-Cell Signaling and Interaction	Binding of tumor cell lines	4e-17	Increased	3.138	AGT,ALCAM,APOE,CAV1,CD209,CD226,CD36,CD68,CD9,CTSZ,CXCR4,CYBB,DYSF,FCER2,FN1,GPNMB,HLA-A,HSPA5,IGFBP3,INSR,ITGA3,ITGA4,ITGA6,ITGAL,ITGB5,LIPA,LPL,LRP1,MET,NEU1,NID1,PALLD,PLAU,PPARG,RCAN1,RPSA,SCARB1,SDC2,SERPINF1,SPN,SPP1,ST6GAL1,TLR4	43
Cardiovascular Disease,Organismal Injury and Abnormalities	Peripheral vascular disease	4.06e-17		0	ADCY8,ADRA2B,AKT1S1,APOE,C3AR1,C5AR1,CD163,CD36,CEMIP,CHRM3,CNR1,COL4A1,COL6A1,COLGALT1,CTSC,CXCR4,CYBB,EDNRA,ERAP1,FCGR1A,FN1,HMGCR,HRH1,INSR,ITGA4,ITM2B,KCNE1,LBR,LDLR,LIPA,LPL,LRP1,LY96,MSR1,NR4A2,OLR1,PDE3B,PLK2,PPARG,PTGS1,RASGRP3,SELENOS,SPP1,ST6GAL1,TGFB2,THBS2	46
Cardiovascular System Development and Function,Tissue Development	Development of endothelial tissue	4.2e-17		1.103	ADAMTS1,ADM,ADRA2B,AGT,APOE,CALR,CAV1,CD36,CD9,COL4A2,CXCR4,CYBB,DYSF,ECM1,ERAP1,FABP4,FN1,HRH1,HSPA5,IGFBP3,ITGA4,KCNJ2,LIPA,MERTK,MET,MMP1,MYDGF,NR4A2,PDGFC,PLAU,PPARG,PSEN2,RCAN1,SCARB1,SERPINF1,SLC8A1,SPP1,TGFB2,THBS2,TIE1,TIMP2,XBP1	42
Cellular Function and Maintenance,Hematological System Development and Function	Function of myeloid cells	5.27e-17			APOE,BCL3,C3AR1,CAV1,CD36,CD9,CYBB,FADS2,FCER1G,FCER2,FCGR1A,FCMR,ICAM2,LY96,MERTK,MMP12,MSR1,NLRC4,P2RX7,PLA2G15,PLAU,PPARG,SIGLEC9,SLAMF8,SPP1,TGFB2,TLR1,TLR4,TREM2	29
Inflammatory Disease	Chronic inflammatory disorder	8.21e-17		0.6	ABCB4,ABCG1,ADCY8,ADM,ADRA2B,AGT,APOE,ATP1B1,C2,C3AR1,C5AR1,CALR,CD180,CD244,CD36,CD52,CD68,CEMIP,CHRM3,COL4A2,CTSC,CTSL,CXCR4,CYBB,CYP19A1,CYP51A1,CYSLTR1,FABP4,FCGR1A,FCGRT,FKBP5,FLT3,FN1,FOSB,GNLY,GPC4,GRB10,HAVCR2,HEXA,HLA-A,HMGCR,HRH1,HSPA5,HYDIN,IFNGR1,INSR,ITGA4,KCND1,MERTK,MMP1,MSMO1,NR1H3,NR4A2,PCM1,PDE3B,PDGFRL,PIGR,POR,PPARG,PTGS1,RASGRP3,RECK,RET,RNF149,RPSA,SDC2,SLC7A2,SPP1,ST14,TEX9…	78
Cardiovascular System Development and Function,Cellular Development,Cellular Function and Maintenance,Cellular Growth and Proliferation,Organismal Development,Tissue Development	Endothelial cell development	1.17e-16		1.182	ADAMTS1,ADM,ADRA2B,AGT,APOE,CALR,CAV1,CD36,CD9,COL4A2,CYBB,DYSF,ECM1,ERAP1,FABP4,FN1,HRH1,HSPA5,IGFBP3,ITGA4,KCNJ2,LIPA,MERTK,MET,MMP1,MYDGF,NR4A2,PDGFC,PLAU,PPARG,PSEN2,RCAN1,SCARB1,SERPINF1,SLC8A1,SPP1,TGFB2,THBS2,TIE1,TIMP2,XBP1	41
Cellular Function and Maintenance	Function of phagocytes	1.18e-16			APOE,BCL3,CAV1,CD209,CD300A,CD36,CD9,CTSZ,CYBB,FADS2,FCER1G,FCER2,FCGR1A,GPNMB,HAVCR2,LY96,MERTK,MMP12,MSR1,NLRC4,P2RX7,PLA2G15,PLAU,PPARG,RGS13,SIGLEC9,SLAMF8,SPP1,ST6GAL1,TGFB2,TLR1,TLR4,TREM2	33
Cardiovascular System Development and Function	Morphology of vessel	1.52e-16			ABCB4,ADM,AGT,APOE,CBS/CBSL,CDON,CXCR4,CYBB,CYP51A1,EDNRA,FAT1,FN1,HMGCR,HSD17B7,ITGA3,ITGA4,LDLR,LPL,MERTK,MET,NID1,OLR1,P2RX4,PLAU,PPARG,PTGS1,RECK,SCARB1,SEMA3D,SERPINH1,SPP1,TGFB2,TGFB3,THBS2,TIE1,TIMP2,TMBIM1,XBP1	38
Cellular Compromise,Inflammatory Response	Degranulation of cells	1.76e-16		1.075	ACPP,ASAH1,ATP6AP2,C3AR1,C5AR1,C5AR2,CD109,CD226,CD244,CD300A,CD36,CD63,CD68,CD84,CD9,CTSC,CTSZ,CYBB,DDOST,DEGS1,DHCR7,ECM1,FABP5,FCER1G,FCGR1A,FN1,GLIPR1,HAVCR2,HVCN1,ITGAL,LHFPL2,LRMP,MAGT1,METTL7A,MMP8,NEU1,NPC2,OLR1,PIGR,PLAU,PRCP,RGS13,SIGLEC9,SLC11A1,SLC2A5,SLC44A2,TGFB2,TGFB3,TIMP2,TMBIM1,TSPAN14	51
Tissue Morphology	Quantity of cells	1.8e-16	Increased	3.398	ABCG1,ADAMTS1,ADM,AGT,ALCAM,APOE,ATP6AP2,BCL3,C3AR1,C5AR1,C5AR2,CADM1,CALR,CAV1,CBS/CBSL,CD180,CD22,CD244,CD300A,CD36,CD63,CD84,CD9,CTSV,CXCR4,CYBB,CYP19A1,CYSLTR1,EDNRA,FABP5,FADS2,FCER1G,FCER2,FCGR1A,FCMR,FLT3,FN1,FOSB,GBA,GCNT1,GNLY,GPNMB,GPR183,HAVCR2,HLA-A,HRH1,HSD17B7,HSPA5,HVCN1,IFNGR1,IGFBP3,INSR,ITGA3,ITGA6,ITGAL,ITGB5,LDLR,LIPA,LIPG,MERTK,MET,MMP12,MMP8,MSR1,MT2A,NFE2L1,NPC2,NR1H3,NR4A2…	107
Tissue Development	Growth of epithelial tissue	2.71e-16		1.446	ABCB4,ADAMTS1,ADM,ADRA2B,AGT,APOE,C5AR1,CALR,CAV1,CD109,CD36,CD9,CHRM3,CNR1,COL4A2,CTSV,CXCR4,CYBB,DYSF,ECM1,EDNRA,ERAP1,FABP4,FN1,FZD7,HRH1,HSPA5,IFNGR1,INSR,ITGA3,ITGA4,ITGA6,KCNJ2,LIPA,MERTK,MET,MMP1,MMP12,MYDGF,NR1H3,NR4A2,P2RX7,PDGFC,PLAU,PPARG,PSEN2,RCAN1,SCARB1,SERPINF1,SLC7A5,SLC8A1,SPP1,TGFB2,TGFB3,THBS2,TIMP2,TLR4,XBP1	58
Metabolic Disease,Neurological Disease,Organismal Injury and Abnormalities,Psychological Disorders	Central nervous system amyloidosis	3.16e-16		0.728	ADGRD1,ADRA2B,AGT,APOC1,APOE,ATP1B1,CAV1,CBS/CBSL,CD36,CD68,CEMIP2,CHRM3,CNR1,CXCR4,DHCR24,DHCR7,DYSF,EBP,FCGR1A,HMGCR,HRH1,HSPA5,IGFBP3,INSR,ITM2B,LDLR,LIPA,LPL,LRP1,LY75,MMP1,OLR1,PDE3B,PLAU,PLK2,PPARG,PSEN2,PTDSS1,PTGS1,RCAN1,RET,SC5D,SCARB1,SCD,SERPINE2,SLC1A3,SLC7A2,SOD2,TLR4,TREM2,XBP1	51
Cardiovascular System Development and Function,Cellular Movement	Migration of endothelial cells	3.54e-16		0.555	ADAMTS1,ADM,AGT,ALCAM,APOE,CALR,CAV1,CBS/CBSL,CD36,CD63,CD9,COL4A2,ERAP1,FN1,HRH1,HSPA5,IGFBP3,INSR,ITGA3,ITGA4,LIPA,MET,NEU1,NR4A2,OLR1,P2RX4,PLAU,PPARG,RCAN1,RECK,SCARB1,SEMA3D,SERPINF1,SPP1,STARD13,TGFB2,TGFB3,TIMP2,TRPM8	39
Cell Death and Survival	Cell death of immune cells	3.61e-16		0.1	ABCG1,ANTXR1,APOE,BCL3,C3AR1,CAV1,CD22,CD226,CD300A,CD9,CNR1,CXCR4,CYBB,FABP4,FCER1G,FCGR1A,FCMR,FLT3,FN1,GCNT1,HAVCR2,HSPA5,IFNGR1,INSR,ITGA4,ITGAL,LDLR,LRP1,MERTK,MET,MMP8,MSR1,NLRC4,P2RX7,PDGFC,PIM2,PPARG,PSEN2,RCAN1,SCARB1,SERPINF1,SIGLEC9,SLC39A10,SOD2,SPN,SPP1,ST14,ST6GAL1,TGFB2,TGFB3,THBS2,TLR4,TRAF1,TREM2,XBP1	55
Cell Death and Survival	Cell death of blood cells	3.67e-16		-0.029	ABCG1,ANTXR1,APOE,ASAH1,BCL3,C3AR1,CAV1,CD22,CD226,CD300A,CD9,CNR1,CXCR4,CYBB,FABP4,FCER1G,FCGR1A,FCMR,FLT3,FN1,GCNT1,HAVCR2,HSPA5,IFNGR1,INSR,ITGA4,ITGAL,LDLR,LRP1,MERTK,MET,MMP8,MSR1,NLRC4,P2RX7,PALLD,PDGFC,PIM2,PPARG,PSEN2,RCAN1,SCARB1,SERPINF1,SIGLEC9,SLC39A10,SOD2,SPN,SPP1,ST14,ST6GAL1,TGFB2,TGFB3,THBS2,TLR4,TRAF1,TREM2,XBP1	57
Hematological System Development and Function,Inflammatory Response,Tissue Morphology	Quantity of phagocytes	4.79e-16		0.307	AGT,APOE,BCL3,C3AR1,C5AR1,C5AR2,CBS/CBSL,CD300A,CD36,CTSV,CYBB,CYP19A1,FCER1G,FCGR1A,FLT3,GBA,GCNT1,GNLY,GPR183,HAVCR2,IFNGR1,IGFBP3,INSR,ITGA3,ITGAL,ITGB5,LDLR,LIPG,MMP12,MMP8,PDGFC,PLA2G15,PLAU,PPARG,SCARB1,SIGLEC9,SLC33A1,SLC7A2,SPP1,ST6GAL1,TIMP2,TLR4,TREM2,XBP1	44
Cellular Function and Maintenance,Hematological System Development and Function	Function of macrophages	5.98e-16			APOE,BCL3,CAV1,CD36,CD9,CYBB,FADS2,FCER1G,FCER2,FCGR1A,LY96,MERTK,MMP12,MSR1,NLRC4,P2RX7,PLA2G15,PLAU,PPARG,SIGLEC9,SLAMF8,SPP1,TGFB2,TLR1,TLR4,TREM2	26
Neurological Disease,Organismal Injury and Abnormalities,Psychological Disorders	Degenerative dementia	6.79e-16			ADGRD1,ADRA2B,AGT,APOC1,APOE,ATP1B1,CAV1,CBS/CBSL,CD36,CD68,CEMIP2,CHRM3,CNR1,CXCR4,DHCR24,DHCR7,DYSF,EBP,FCGR1A,GBA,HMGCR,HRH1,HSPA5,IGFBP3,INSR,LDLR,LIPA,LPL,LRP1,LY75,MMP1,OLR1,PDE3B,PLAU,PLK2,PPARG,PSEN2,PTDSS1,PTGS1,RCAN1,RET,SC5D,SCARB1,SCD,SERPINE2,SLC1A3,SLC7A2,SOD2,TLR4,TREM2,XBP1	51
Cardiovascular System Development and Function,Cellular Development,Cellular Function and Maintenance,Cellular Growth and Proliferation,Organismal Development,Tissue Development	Proliferation of endothelial cells	1.05e-15		0.92	ADAMTS1,ADM,ADRA2B,AGT,APOE,CALR,CAV1,CD36,COL4A2,CYBB,DYSF,ECM1,ERAP1,FABP4,FN1,HRH1,HSPA5,ITGA4,KCNJ2,LIPA,MERTK,MMP1,MYDGF,NR4A2,PDGFC,PLAU,PPARG,PSEN2,RCAN1,SCARB1,SERPINF1,SLC8A1,SPP1,TGFB2,THBS2,TIMP2,XBP1	37
Cancer,Gastrointestinal Disease,Organismal Injury and Abnormalities	Digestive system cancer	1.21e-15		-0.008	ABCB4,ABCC6,ABCG1,ABTB2,ACPP,ADAMDEC1,ADAMTS1,ADAMTS15,ADCY3,ADCY8,ADGRD1,ADM,ADRA2B,AGT,AKT1S1,ALCAM,ALDH1L2,ANO5,ANOS1,ANTXR1,APH1B,APMAP,APOC1,APOE,ARID2,ARMC9,ASAH1,ASS1,ATP1B1,ATP6AP1,ATP6AP2,ATP6V0D2,ATP6V1C2,ATP8B1,ATP9A,BCL3,C2,C3AR1,C5AR1,C5AR2,CADM1,CALR,CALU,CAV1,CBS/CBSL,CCPG1,CD109,CD163,CD180,CD209,CD22,CD244,CD36,CD63,CD68,CD84,CD9,CDON,CEMIP,CEMIP2,CHRM3,CHST15,CLN5,CNR1,CNTN4,CNT…	312
Neurological Disease,Organismal Injury and Abnormalities,Psychological Disorders	Dementia	1.24e-15			ADGRD1,ADRA2B,AGT,APOC1,APOE,ATP1B1,CAV1,CBS/CBSL,CD36,CD68,CEMIP2,CHRM3,CNR1,CXCR4,DHCR24,DHCR7,DYSF,EBP,FCGR1A,GBA,HMGCR,HRH1,HSPA5,IGFBP3,INSR,ITM2B,KCNE1,LDLR,LIPA,LPL,LRP1,LY75,MMP1,OLR1,PDE3B,PLAU,PLK2,PPARG,PSEN2,PTDSS1,PTGS1,RCAN1,RET,SC5D,SCARB1,SCD,SERPINE2,SLC1A3,SLC7A2,SOD2,TLR4,TREM2,XBP1	53
Metabolic Disease,Neurological Disease,Organismal Injury and Abnormalities,Psychological Disorders	Alzheimer disease	1.34e-15			ADGRD1,ADRA2B,AGT,APOC1,APOE,ATP1B1,CAV1,CBS/CBSL,CD36,CD68,CEMIP2,CHRM3,CNR1,CXCR4,DHCR24,DHCR7,DYSF,EBP,FCGR1A,HMGCR,HRH1,HSPA5,IGFBP3,INSR,LDLR,LIPA,LPL,LRP1,LY75,MMP1,OLR1,PDE3B,PLAU,PLK2,PPARG,PSEN2,PTDSS1,PTGS1,RCAN1,RET,SC5D,SCARB1,SCD,SERPINE2,SLC1A3,SLC7A2,SOD2,TLR4,TREM2,XBP1	50
Cellular Function and Maintenance	Function of antigen presenting cells	1.6e-15			APOE,BCL3,CAV1,CD209,CD36,CD9,CTSZ,CYBB,FADS2,FCER1G,FCER2,FCGR1A,GPNMB,LY96,MERTK,MMP12,MSR1,NLRC4,P2RX7,PLA2G15,PLAU,PPARG,SIGLEC9,SLAMF8,SPP1,ST6GAL1,TGFB2,TLR1,TLR4,TREM2	30
Cellular Movement,Hematological System Development and Function,Immune Cell Trafficking	Migration of mononuclear leukocytes	1.87e-15	Increased	3.277	AGT,APOE,BCL3,CALR,CAV1,CD209,CD22,CD226,CD300A,COL4A1,CTSV,CXCR4,CYSLTR1,FABP5,FN1,GCNT1,GNLY,GPR183,HLA-A,ICAM2,IFNGR1,INSR,ITGA3,ITGA4,ITGA6,ITGAL,LDLR,LRP1,NR1H3,P2RX7,PLAU,PPARG,SERPINE2,SERPINF1,SPN,SPP1,ST14,THBS2,TIMP2,TLR4	40
Cancer,Gastrointestinal Disease,Organismal Injury and Abnormalities	Digestive organ tumor	2.51e-15		0.113	ABCB4,ABCC6,ABCG1,ABTB2,ACPP,ADAMDEC1,ADAMTS1,ADAMTS15,ADCY3,ADCY8,ADGRD1,ADM,ADRA2B,AGT,AKT1S1,ALCAM,ALDH1L2,ANO5,ANOS1,ANTXR1,APH1B,APMAP,APOC1,APOE,ARID2,ARMC9,ASAH1,ASS1,ATP1B1,ATP6AP1,ATP6AP2,ATP6V0D2,ATP6V1C2,ATP8B1,ATP9A,BCL3,C2,C3AR1,C5AR1,C5AR2,CADM1,CALR,CALU,CAV1,CBS/CBSL,CCPG1,CD109,CD163,CD180,CD209,CD22,CD244,CD36,CD63,CD68,CD84,CD9,CDON,CEMIP,CEMIP2,CHRM3,CHST15,CLN5,CNR1,CNTN4,CNT…	315
Cellular Compromise,Inflammatory Response	Degranulation of phagocytes	2.98e-15		0.427	ACPP,ASAH1,ATP6AP2,C3AR1,C5AR1,CD226,CD300A,CD36,CD63,CD68,CD84,CD9,CTSC,CTSZ,CYBB,DDOST,DEGS1,DHCR7,FABP5,FCER1G,FCGR1A,GLIPR1,HAVCR2,HVCN1,ITGAL,LRMP,MAGT1,METTL7A,MMP8,NEU1,NPC2,OLR1,PIGR,PLAU,PRCP,RGS13,SIGLEC9,SLC11A1,SLC2A5,SLC44A2,TIMP2,TMBIM1,TSPAN14	43
Lipid Metabolism,Molecular Transport,Small Molecule Biochemistry	Concentration of phospholipid	3.22e-15		-0.144	ABCB4,ABCG1,ACPP,APOE,C3AR1,C5AR1,CAV1,CBS/CBSL,CD36,CYP19A1,FCER1G,GNLY,IFNGR1,INSR,LDLR,LIPG,LPL,NPC2,NR1H3,PPARG,PSEN2,PTDSS1,SCARB1,SCD,SLC3A2,SPP1,UGCG,XBP1	28
Cancer,Gastrointestinal Disease,Organismal Injury and Abnormalities	Gastrointestinal tumor	3.23e-15		-0.548	ABCB4,ABCC6,ABCG1,ABTB2,ACPP,ADAMDEC1,ADAMTS1,ADAMTS15,ADCY3,ADCY8,ADGRD1,ADM,ADRA2B,AGT,AKT1S1,ALCAM,ALDH1L2,ANO5,ANOS1,ANTXR1,APH1B,APMAP,APOC1,APOE,ARID2,ARMC9,ASAH1,ASS1,ATP1B1,ATP6AP1,ATP6AP2,ATP6V0D2,ATP6V1C2,ATP8B1,ATP9A,BCL3,C2,C3AR1,C5AR1,C5AR2,CADM1,CALR,CALU,CAV1,CBS/CBSL,CCPG1,CD109,CD163,CD180,CD209,CD22,CD244,CD36,CD63,CD68,CD84,CD9,CDON,CEMIP,CEMIP2,CHRM3,CHST15,CLN5,CNR1,CNTN4,CNT…	294
Cancer,Gastrointestinal Disease,Organismal Injury and Abnormalities	Gastrointestinal tract cancer	3.59e-15		0.156	ABCB4,ABCC6,ABCG1,ABTB2,ACPP,ADAMDEC1,ADAMTS1,ADAMTS15,ADCY3,ADCY8,ADGRD1,ADM,ADRA2B,AGT,AKT1S1,ALCAM,ALDH1L2,ANO5,ANOS1,ANTXR1,APH1B,APMAP,APOC1,APOE,ARID2,ARMC9,ASAH1,ASS1,ATP1B1,ATP6AP1,ATP6AP2,ATP6V0D2,ATP6V1C2,ATP8B1,ATP9A,BCL3,C2,C3AR1,C5AR1,C5AR2,CADM1,CALR,CALU,CAV1,CBS/CBSL,CCPG1,CD109,CD163,CD180,CD209,CD22,CD244,CD36,CD63,CD68,CD84,CD9,CDON,CEMIP,CEMIP2,CHRM3,CHST15,CLN5,CNR1,CNTN4,CNT…	293
Cancer,Hematological Disease,Immunological Disease,Organismal Injury and Abnormalities	Neoplasia of leukocytes	4.47e-15		-0.128	ABCG1,ADAMDEC1,ADCY3,AKT1S1,ANO5,ANOS1,ANTXR1,APOE,ARID2,ARMC9,ATP1B1,ATP6V0D2,BCL3,CADM1,CAV1,CCPG1,CD163,CD180,CD22,CD244,CD36,CD52,CD63,CD68,CDON,CEMIP,CHRM3,CNR1,CNTN4,COL4A1,COL4A2,COL6A1,CTSC,CTSL,CXCR4,CYP51A1,DHCR24,FAT1,FCER1G,FCER2,FCGR1A,FCMR,FHL1,FLT3,FN1,FZD7,GPR183,HAVCR2,HLA-A,HMGCR,HSPA5,HVCN1,IFNGR1,IGFBP3,INSR,ITGA3,ITGA4,ITM2C,KCNMA1,KLHL4,LDLR,LIPG,LPCAT2,MERTK,MET,MMP1,MMP12,…	102
Cell Signaling,Small Molecule Biochemistry	Synthesis of nitric oxide	5.01e-15	Increased	3.312	ADM,AGT,APOE,ASS1,CALR,CAV1,CD36,CNR1,CYBB,CYP19A1,FCER2,FN1,HMGCR,HRH1,IFNGR1,IGFBP3,INSR,ITGA4,LRP1,MET,MMP8,P2RX4,PLAU,RPSA,SCARB1,SLC11A1,SLC7A2,SOD2,SPP1,ST14,STC2,TLR4,XBP1	33
Cancer,Organismal Injury and Abnormalities	Melanoma	7.25e-15		0.466	ABCB4,ABCC6,ABCG1,ABTB2,ACPP,ADAMDEC1,ADAMTS1,ADAMTS15,ADCY3,ADCY8,ADGRD1,ADM,AGT,AKT1S1,ALCAM,ANO5,ANOS1,ANTXR1,ARID2,ASAH1,ASS1,ATP1B1,ATP6AP1,ATP6AP2,ATP6V1C2,ATP8B1,ATP9A,BCAP31,C2,C3AR1,C5AR1,C5AR2,CADM1,CALU,CAV1,CD109,CD163,CD180,CD209,CD22,CD226,CD244,CD300A,CD36,CD52,CD84,CD9,CEMIP,CEMIP2,CHRM3,CHST15,CNIH3,CNR1,CNTN4,CNTNAP3,COL4A1,COL4A2,COL6A1,COLGALT1,CPE,CPQ,CTSL,CTSV,CYBB,CYP19A1,C…	249
Organismal Survival	Morbidity or mortality	7.46e-15	Decreased	-7.201	ABCB4,ADAMTS1,ADCY3,ADM,ADRA2B,AGT,ANTXR1,APOE,ASAH1,ASS1,ATP1B1,ATP6AP1,BCL3,C3AR1,C5AR1,CALR,CAV1,CBS/CBSL,CD22,CD226,CD300A,CD36,CD68,CDON,CNR1,COL4A1,COL4A2,CTSV,CXCR4,CYBB,CYP51A1,DHCR7,DHRS3,EBP,ECM1,EDNRA,FADS2,FAT1,FCER1G,FCGRT,FCMR,FLT3,FN1,GBA,GLDN,GNLY,GPNMB,GPR183,H2AZ1,HAVCR2,HEXA,HLA-A,HMGCR,HRH1,HS2ST1,HSD17B12,HSD17B7,HSPA4L,HSPA5,IFNGR1,IGFBP3,INSR,ITGA3,ITGA4,ITGA6,KCNJ2,KCNMA1,…	125
Cardiovascular System Development and Function	Morphology of vasculature	1.16e-14			ABCC6,ADM,AGT,APOE,CAV1,CBS/CBSL,CDON,CXCR4,EDNRA,FN1,HMGCR,HSD17B7,IGFBP3,ITGA3,ITGA4,LDLR,LPL,MERTK,NID1,NPC2,NR1H3,P2RX4,PPARG,PTGS1,RECK,RGS2,SCARB1,SCARB2,SEMA3D,SERPINH1,SLC8A1,SPP1,TGFB2,TGFB3,THBS2,TIE1,TIMP2,XBP1	38
Organismal Development	Abnormal morphology of body cavity	1.26e-14			ABCB4,ACPP,ADAMTS1,ADGRD1,ADM,ADRA2B,AGT,ANTXR1,APOE,ASAH1,BCL3,C3AR1,CALR,CAV1,CBS/CBSL,CD36,CD9,CHRM3,CTSC,CTSV,CXCR4,CYBB,CYP19A1,CYP51A1,DHCR7,DHRS3,EDNRA,FADS2,FAT1,FCER1G,FN1,GBA,GCNT1,H2AZ1,HEXA,HMGCR,HS2ST1,HSD17B7,HSPA4L,IFNGR1,IGFBP3,INSR,ITGA3,ITGA4,ITGA6,KCNE1,LDLR,LIPA,LPL,MERTK,MET,MMP1,MMP12,MMP8,MSR1,NFE2L1,NPC2,NR1H3,P2RX4,PDGFC,PIGR,PLA2G15,PLAU,POR,PPARG,PSEN2,PTGS1,RCAN1,RDH10…	88
Neurological Disease,Organismal Injury and Abnormalities	Progressive encephalopathy	1.27e-14		1.342	ADAMTS1,ADGRD1,ADRA2B,AGT,APOC1,APOE,ASAH1,ATP1B1,CAV1,CBS/CBSL,CD36,CD68,CEMIP2,CHRM3,CNR1,CXCR4,DHCR24,DHCR7,DYSF,EBP,FCGR1A,GALC,GBA,GPNMB,HMGCR,HRH1,HSPA5,IFNGR1,IGFBP3,INSR,LDLR,LIPA,LPL,LRP1,LY75,MMP1,NFE2L1,NR4A2,OLR1,PDE3B,PDGFC,PLAU,PLK2,PPARG,PSEN2,PTDSS1,PTGS1,RCAN1,RET,SC5D,SCARB1,SCARB2,SCD,SELENOF,SERPINE2,SLC1A3,SLC1A4,SLC7A2,SOD2,SPARCL1,SPP1,ST8SIA4,TLR4,TMED10,TREM2,XBP1	66
Tissue Development	Development of epithelial tissue	1.28e-14		0.82	ADAMTS1,ADM,ADRA2B,AGT,APOE,CALR,CAV1,CD36,CD9,COL4A2,CXCR4,CYBB,CYP19A1,DYSF,ECM1,ERAP1,FABP4,FAT1,FN1,HRH1,HSPA5,HYDIN,IGFBP3,ITGA4,KCNJ2,LIPA,MERTK,MET,MMP1,MYDGF,NID1,NR4A2,PALLD,PDGFC,PLAU,PPARG,PSEN2,RCAN1,SCARB1,SERPINF1,SLC8A1,SPP1,TGFB2,THBS2,TIE1,TIMP2,XBP1	47
Cellular Development,Cellular Growth and Proliferation,Hematological System Development and Function,Lymphoid Tissue Structure and Development	Proliferation of immune cells	1.29e-14	Increased	2.459	ABCG1,ACPP,ALCAM,APOE,BCL3,C5AR1,CALR,CAV1,CBS/CBSL,CD180,CD209,CD22,CD226,CD244,CD300A,CD36,CD84,CTSZ,CXCR4,CYBB,CYSLTR1,ERAP1,FABP4,FCER1G,FCER2,FLT3,FN1,GCNT1,GPNMB,GPR183,HAVCR2,HRH1,HSPA5,IFNGR1,INSR,ITGAL,LBR,LY75,LY96,MERTK,MET,MYDGF,NR1H3,P2RX7,PIM2,PLAU,PPARG,RASGRP3,RCAN1,RGS2,SLAMF7,SLC39A10,SLC3A2,SPN,SPP1,ST6GAL1,TGFB2,TLR4,TRAF1	59
Metabolic Disease,Organismal Injury and Abnormalities	Abnormal metabolism	1.39e-14		-1.958	ABCB4,ADCY8,APOC1,APOE,ATP9A,BCL3,CAV1,CD36,CNR1,CTSC,FABP4,FN1,GALC,GBA,HEXA,HMGCR,HRH1,HSPA5,IGFBP3,INSR,LDLR,LPL,LRP1,NPC2,POR,PPARG,PTGS1,RET,SCARB2,SCD,SERPINF1,SLC33A1,SLC8A1,SOD2,TIMP2,TMBIM1,TREM2,UGCG	38
Cellular Function and Maintenance	Ion homeostasis of cells	1.56e-14	Increased	2.083	ADAMTS1,ADCY8,ADM,AGT,APOE,ATP1B1,ATP6AP1,BCAP31,C3AR1,C5AR1,CALR,CAV1,CD22,CD226,CD244,CD300A,CD36,CD52,CHRM3,CXCR4,CYBB,CYSLTR1,EDNRA,FCGR1A,FN1,GPR183,HERPUD1,HRH1,HSPA5,KCNJ2,KCNMA1,LRP1,MAGT1,MMP1,MT2A,P2RX4,P2RX7,RGS2,SLC11A1,SLC16A1,SLC17A5,SLC39A10,SLC8A1,SOD2,SPP1,STC2,TLR4,TRPM8,XBP1	49
Cardiovascular Disease,Cardiovascular System Development and Function,Organismal Injury and Abnormalities	Abnormal morphology of vasculature	1.68e-14			ABCC6,ADM,AGT,APOE,CAV1,CBS/CBSL,CDON,CXCR4,EDNRA,FN1,HMGCR,HSD17B7,IGFBP3,ITGA3,ITGA4,LDLR,LPL,MERTK,NID1,NPC2,NR1H3,P2RX4,PPARG,RECK,RGS2,SCARB1,SCARB2,SEMA3D,SLC8A1,SPP1,TGFB2,TGFB3,THBS2,TIE1,XBP1	35
Lipid Metabolism,Small Molecule Biochemistry	Synthesis of fatty acid	1.79e-14	Increased	2.984	AGT,APOC1,APOE,ASAH1,C5AR1,CADM1,CAV1,CD209,CD36,CNR1,DEGS1,EDNRA,ERLIN2,FADS1,FADS2,FCER1G,FCGR1A,FN1,HRH1,ITGA3,LDLR,LPL,MGST2,NPC2,NR1H3,OLR1,P2RX7,PPARG,PTGS1,SCD,SIGLEC9,SLC1A3,SLC45A3,TLR4,XBP1	35
Cancer,Gastrointestinal Disease,Organismal Injury and Abnormalities	Large intestine neoplasm	1.86e-14		-0.022	ABCB4,ABCC6,ABCG1,ABTB2,ACPP,ADAMDEC1,ADAMTS1,ADAMTS15,ADCY3,ADCY8,ADGRD1,ADM,AGT,AKT1S1,ALCAM,ALDH1L2,ANO5,ANOS1,ANTXR1,APH1B,APMAP,APOC1,ARID2,ARMC9,ASAH1,ASS1,ATP1B1,ATP6AP1,ATP6AP2,ATP6V0D2,ATP6V1C2,ATP8B1,ATP9A,BCL3,C2,C3AR1,C5AR1,C5AR2,CADM1,CALR,CALU,CAV1,CBS/CBSL,CCPG1,CD109,CD163,CD180,CD209,CD22,CD244,CD36,CD68,CD84,CD9,CDON,CEMIP,CEMIP2,CHRM3,CHST15,CLN5,CNR1,CNTN4,CNTNAP3,COL4A1,COL4A…	283
Inflammatory Response	Inflammation of body cavity	1.91e-14	Decreased	-2.907	ABCB4,ABCG1,ADM,ADRA2B,AGT,APOE,ATP1B1,C5AR1,CALR,CAV1,CBS/CBSL,CD180,CD22,CD36,CHRM3,CNR1,COL4A1,CTSL,CTSV,CYBB,CYP19A1,CYP51A1,CYSLTR1,FCGR1A,FCGRT,FN1,GUCY1A2,HAVCR2,HLA-A,HMGCR,HRH1,HSPA5,IFNGR1,IGFBP3,INSR,ITGA4,ITGAL,ITGB5,LDLR,LIPA,LY96,MERTK,MMP12,MMP8,NFE2L1,NLRC4,NR1H3,PDE3B,PIGR,PIM2,PLAU,POR,PPARG,PSEN2,PTGS1,RET,SCD,SLC33A1,SLC8A1,SOD2,SPP1,ST14,THBS2,TLR1,TLR4,TREM2,TRPM8,XBP1	68
Cell-To-Cell Signaling and Interaction	Attachment of cells	2.18e-14	Increased	2.248	ANTXR1,BCAP31,CADM1,CALR,CD209,CD36,CTSZ,FN1,ICAM2,ITGA3,ITGA6,ITGAL,ITGB5,LRP1,MERTK,OLR1,RPSA,SOD2,SPP1,STARD13,THBS2,TIMP2	22
Cancer,Gastrointestinal Disease,Organismal Injury and Abnormalities	Malignant neoplasm of large intestine	2.25e-14		0.277	ABCB4,ABCC6,ABCG1,ABTB2,ACPP,ADAMDEC1,ADAMTS1,ADAMTS15,ADCY3,ADCY8,ADGRD1,ADM,AGT,AKT1S1,ALCAM,ALDH1L2,ANO5,ANOS1,ANTXR1,APH1B,APMAP,APOC1,ARID2,ARMC9,ASAH1,ASS1,ATP1B1,ATP6AP1,ATP6AP2,ATP6V0D2,ATP6V1C2,ATP8B1,ATP9A,BCL3,C2,C3AR1,C5AR1,C5AR2,CADM1,CALR,CALU,CAV1,CBS/CBSL,CCPG1,CD109,CD163,CD180,CD209,CD22,CD244,CD36,CD68,CD84,CD9,CDON,CEMIP,CEMIP2,CHRM3,CHST15,CLN5,CNR1,CNTN4,CNTNAP3,COL4A1,COL4A…	282
Cellular Movement,Hematological System Development and Function,Immune Cell Trafficking	Lymphocyte migration	2.33e-14	Increased	3.574	AGT,APOE,BCL3,CALR,CAV1,CD209,CD22,CD226,COL4A1,CTSV,CXCR4,CYSLTR1,FABP5,FN1,GCNT1,GNLY,GPR183,HLA-A,ICAM2,IFNGR1,INSR,ITGA3,ITGA4,ITGA6,ITGAL,LDLR,LRP1,NR1H3,P2RX7,PLAU,SERPINE2,SPN,SPP1,ST14,THBS2,TIMP2,TLR4	37
Cellular Movement,Immune Cell Trafficking	Migration of lymphatic system cells	2.37e-14	Increased	3.68	AGT,ALCAM,APOE,BCL3,CALR,CAV1,CD209,CD22,CD226,COL4A1,CTSV,CXCR4,CYSLTR1,FABP5,FN1,GCNT1,GNLY,GPR183,HLA-A,ICAM2,IFNGR1,INSR,ITGA3,ITGA4,ITGA6,ITGAL,LDLR,LRP1,NR1H3,P2RX7,PLAU,SERPINE2,SPN,SPP1,ST14,THBS2,TIMP2,TLR4	38
Lipid Metabolism,Molecular Transport,Small Molecule Biochemistry	Quantity of steroid	2.44e-14		-0.444	ABCB4,ABCG1,ADCY8,ADM,AGT,APOC1,APOE,ATP8B1,BCAP31,CAV1,CBS/CBSL,CD36,CNR1,CYBB,CYP19A1,DHCR24,DHCR7,FABP4,FABP5,HMGCR,IFNGR1,INSR,KCNMA1,LDLR,LIPA,LIPG,LPL,LRP1,MSR1,NEU1,NPC2,NR1H3,OLR1,PLA2G15,POR,PPARG,PSEN2,PTGS1,SC5D,SCARB1,SCD,SPP1,TLR4	43
Lipid Metabolism,Small Molecule Biochemistry,Vitamin and Mineral Metabolism	Metabolism of sterol	2.48e-14	Increased	2.431	ABCG1,APOE,CAV1,CYP19A1,CYP51A1,DHCR24,DHCR7,EBP,GBA,HMGCR,HSD17B7,LBR,LDLR,LIPA,LRP1,MSMO1,NR1H3,POR,SC5D,SCARB1,SCD,SPP1	22
Cardiovascular Disease	Aneurysm	2.61e-14		0.306	ADM,AGT,APOE,CBS/CBSL,CTSC,CTSL,EDNRA,LDLR,LRP1,MMP12,MMP8,PLAU,PTGS1,RCAN1,SPN,SPP1,TGFB2,TGFB3,TIMP2	19
Cellular Movement,Immune Cell Trafficking	Cell movement of lymphatic system cells	2.65e-14	Increased	3.515	ABCG1,AGT,ALCAM,APOE,BCL3,CALR,CAV1,CD209,CD22,CD226,CD9,COL4A1,CTSV,CXCR4,CYSLTR1,FABP5,FN1,GCNT1,GNLY,GPR183,HLA-A,ICAM2,IFNGR1,INSR,ITGA3,ITGA4,ITGA6,ITGAL,LDLR,LRP1,NR1H3,P2RX7,PLAU,PPARG,SERPINE2,SPN,SPP1,ST14,THBS2,TIMP2,TLR4	41
Cellular Movement,Hematological System Development and Function,Immune Cell Trafficking	Cell movement of antigen presenting cells	2.83e-14	Increased	2.477	AGT,ALCAM,APOE,C3AR1,C5AR1,CAV1,CD209,CNR1,CTSZ,CXCR4,CYBB,CYP19A1,FN1,GBA,GNLY,GPR183,HRH1,HSPA5,ICAM2,IFNGR1,ITGAL,LDLR,LRP1,MMP12,NLRC4,NR1H3,P2RX7,PCOLCE2,PIGR,PLAU,PPARG,PRCP,SLAMF8,SPP1,ST14,THBS2,TLR4,TREM2	38
Cell Death and Survival	Apoptosis of blood cells	3.06e-14		-0.935	ABCG1,APOE,ASAH1,BCL3,C3AR1,CAV1,CD22,CD226,CD9,CNR1,CXCR4,CYBB,FCER1G,FCGR1A,FCMR,FLT3,HAVCR2,IFNGR1,INSR,LDLR,LRP1,MERTK,MET,MMP8,MSR1,P2RX7,PALLD,PDGFC,PIM2,PPARG,RCAN1,SERPINF1,SIGLEC9,SLC39A10,SOD2,SPN,SPP1,ST14,ST6GAL1,TGFB2,THBS2,TLR4,TRAF1,TREM2	44
Cellular Development,Cellular Growth and Proliferation,Hematological System Development and Function,Lymphoid Tissue Structure and Development	Proliferation of lymphocytes	3.58e-14	Increased	2.363	ABCG1,ACPP,ALCAM,APOE,BCL3,C5AR1,CALR,CAV1,CBS/CBSL,CD180,CD209,CD22,CD226,CD244,CD300A,CD36,CD84,CTSZ,CXCR4,CYBB,ERAP1,FABP4,FCER1G,FCER2,FLT3,FN1,GCNT1,GPNMB,GPR183,HAVCR2,HRH1,HSPA5,IFNGR1,INSR,ITGAL,LBR,LY75,LY96,MERTK,MYDGF,P2RX7,PIM2,PLAU,PPARG,RASGRP3,RCAN1,RGS2,SLAMF7,SLC39A10,SLC3A2,SPN,SPP1,ST6GAL1,TGFB2,TLR4,TRAF1	56
Cellular Growth and Proliferation,Lymphoid Tissue Structure and Development	Proliferation of lymphatic system cells	4.07e-14	Increased	2.514	ABCG1,ACPP,ADM,ALCAM,APOE,BCL3,C5AR1,CALR,CAV1,CBS/CBSL,CD180,CD209,CD22,CD226,CD244,CD300A,CD36,CD84,CTSZ,CXCR4,CYBB,CYSLTR1,ERAP1,FABP4,FCER1G,FCER2,FLT3,FN1,GCNT1,GPNMB,GPR183,HAVCR2,HRH1,HSPA5,IFNGR1,IGFBP3,INSR,ITGAL,LBR,LY75,LY96,MERTK,MYDGF,P2RX7,PIM2,PLAU,PPARG,RASGRP3,RCAN1,RGS2,SLAMF7,SLC39A10,SLC3A2,SPN,SPP1,ST6GAL1,TGFB2,TLR4,TRAF1	59
Lymphoid Tissue Structure and Development,Tissue Morphology	Quantity of lymphatic system cells	4.19e-14		1.7	ABCG1,AGT,ALCAM,APOE,ATP6AP2,BCL3,C3AR1,C5AR1,CAV1,CD180,CD22,CD244,CD36,CD84,CD9,CTSV,CXCR4,CYP19A1,CYSLTR1,FABP5,FCER1G,FCGR1A,FCMR,FLT3,FOSB,GBA,GCNT1,GNLY,GPR183,HAVCR2,HLA-A,HRH1,HVCN1,IFNGR1,IGFBP3,ITGA6,ITGAL,LDLR,MERTK,NPC2,P2RX7,PIGR,PIM2,PLAU,PPARG,RASGRP3,RCAN1,SLC33A1,SLC39A10,SOD2,SPN,SPP1,ST14,ST6GAL1,THBS2,TLR4,TRAF1,XBP1	58
Cell-To-Cell Signaling and Interaction,Hematological System Development and Function,Immune Cell Trafficking,Inflammatory Response	Activation of phagocytes	4.25e-14		1.93	AGT,APOE,C5AR1,CALR,CD163,CD209,CD226,CD244,CD300A,CD36,CD63,CD84,CNR1,CYBB,DYSF,FCER1G,FN1,GNLY,HAVCR2,HLA-A,HRH1,LRP1,LY96,MERTK,MET,MSR1,NR1H3,P2RX7,PSEN2,PTGS1,SERPINF1,SIGLEC9,SLC11A1,SLC7A2,SPP1,TLR4,TREM2	37
Hematological System Development and Function,Inflammatory Response,Tissue Morphology	Quantity of macrophages	4.55e-14		0.606	AGT,APOE,BCL3,C3AR1,C5AR1,CD36,CTSV,CYBB,CYP19A1,GBA,HAVCR2,IFNGR1,INSR,LDLR,LIPG,MMP12,MMP8,PDGFC,PLA2G15,PLAU,PPARG,SCARB1,SIGLEC9,SLC7A2,SPP1,ST6GAL1,TLR4,TREM2	28
Hematological System Development and Function,Tissue Morphology	Quantity of antigen presenting cells	4.63e-14		1.796	AGT,APOE,BCL3,C3AR1,C5AR1,CD36,CTSV,CYBB,CYP19A1,FCER1G,FLT3,GBA,GNLY,GPR183,HAVCR2,IFNGR1,INSR,LDLR,LIPG,MMP12,MMP8,PDGFC,PLA2G15,PLAU,PPARG,SCARB1,SIGLEC9,SLC7A2,SPP1,ST6GAL1,TLR4,TREM2,XBP1	33
Cancer,Organismal Injury and Abnormalities	Lymphatic system tumor	4.87e-14		-0.113	ABCG1,ADCY3,AKT1S1,ANO5,ANOS1,ANTXR1,APOE,ARID2,ARMC9,ATP1B1,ATP6V0D2,BCL3,CADM1,CAV1,CCPG1,CD163,CD180,CD22,CD244,CD36,CD52,CD63,CD68,CDON,CEMIP,CHRM3,CNR1,CNTN4,COL4A1,COL4A2,COL6A1,CTSC,CTSL,CXCR4,CYP19A1,CYP51A1,DHCR24,FAT1,FCER2,FCMR,FHL1,FLT3,FN1,FZD7,GPR183,HAVCR2,HLA-A,HMGCR,HSPA5,HVCN1,IFNGR1,IGFBP3,INSR,ITGA3,ITGA4,ITM2C,KLHL4,LDLR,LIPG,LPCAT2,MERTK,MET,MMP1,MMP12,MSMO1,MTUS1,NID1,NLRC4…	101
Cellular Compromise,Inflammatory Response	Degranulation of neutrophils	6.34e-14			ACPP,ASAH1,ATP6AP2,C3AR1,C5AR1,CD300A,CD36,CD63,CD68,CTSC,CTSZ,CYBB,DDOST,DEGS1,FABP5,FCER1G,GLIPR1,HVCN1,ITGAL,LRMP,MAGT1,METTL7A,MMP8,NEU1,NPC2,OLR1,PIGR,PLAU,PRCP,SIGLEC9,SLC11A1,SLC2A5,SLC44A2,TIMP2,TMBIM1,TSPAN14	36
Cell-To-Cell Signaling and Interaction,Hematological System Development and Function	Binding of leukocytes	8.08e-14	Increased	3.629	AGT,ALCAM,APOE,C5AR2,CADM1,CALR,CD209,CD22,CD226,CD36,CD9,CNR1,CTSZ,CXCR4,CYBB,FCGR1A,FN1,GCNT1,ICAM2,IFNGR1,ITGA4,ITGA6,ITGAL,LIPG,LRP1,MSR1,OLR1,P2RX7,P2RY8,PLAU,PPARG,SCARB1,SPN,SPP1,THBS2,TLR4,TREM2	37
Cancer,Gastrointestinal Disease,Organismal Injury and Abnormalities	Gastrointestinal carcinoma	8.29e-14			ABCB4,ABCC6,ABCG1,ABTB2,ACPP,ADAMDEC1,ADAMTS1,ADAMTS15,ADCY3,ADCY8,ADGRD1,ADM,AGT,AKT1S1,ALCAM,ALDH1L2,ANO5,ANOS1,ANTXR1,APH1B,APMAP,APOE,ARID2,ARMC9,ASAH1,ASS1,ATP1B1,ATP6AP1,ATP6AP2,ATP6V0D2,ATP6V1C2,ATP8B1,ATP9A,BCL3,C2,C3AR1,C5AR1,C5AR2,CADM1,CALU,CAV1,CBS/CBSL,CCPG1,CD109,CD163,CD180,CD209,CD22,CD244,CD63,CD68,CD84,CDON,CEMIP,CEMIP2,CHRM3,CHST15,CLN5,CNR1,CNTN4,CNTNAP3,COL4A1,COL4A2,COL6A1,C…	281
Cell Death and Survival	Apoptosis of leukocytes	8.75e-14		-0.919	ABCG1,APOE,BCL3,C3AR1,CAV1,CD22,CD226,CD9,CNR1,CXCR4,CYBB,FCER1G,FCGR1A,FCMR,FLT3,HAVCR2,IFNGR1,INSR,LDLR,LRP1,MERTK,MET,MMP8,MSR1,P2RX7,PDGFC,PPARG,RCAN1,SERPINF1,SIGLEC9,SLC39A10,SOD2,SPN,SPP1,ST14,ST6GAL1,TGFB2,THBS2,TLR4,TRAF1,TREM2	41
Cellular Movement,Hematological System Development and Function,Immune Cell Trafficking	Cell movement of lymphocytes	9.85e-14	Increased	3.306	ABCG1,AGT,APOE,BCL3,CALR,CAV1,CD209,CD22,CD226,COL4A1,CTSV,CXCR4,CYSLTR1,FABP5,FN1,GCNT1,GNLY,GPR183,HLA-A,ICAM2,IFNGR1,INSR,ITGA3,ITGA4,ITGA6,ITGAL,LDLR,LRP1,NR1H3,P2RX7,PLAU,PPARG,SERPINE2,SPN,SPP1,ST14,THBS2,TIMP2,TLR4	39
Cellular Function and Maintenance	Engulfment of cells	1.05e-13	Increased	4.959	ANTXR1,APOE,ATP6AP1,C3AR1,CALR,CAV1,CD163,CD209,CD22,CD36,CD63,DYSF,ERAP1,FCER1G,FCGR1A,FCMR,FGD4,FN1,HSPA5,ITGAL,ITGB5,LDLR,LRP1,LY75,MERTK,MET,MSR1,NR1H3,P2RX7,PALLD,PIGR,PLAU,PPARG,PSEN2,SCARB1,SCARB2,SLAMF7,SLC11A1,STT3A,TGFB3,TLR1,TLR4,TREM2,XBP1	44
Neurological Disease,Skeletal and Muscular Disorders	Neuromuscular disease	1.13e-13			ADGRD1,ADRA2B,AGT,ALCAM,APOE,ATP1B1,ATP6AP2,BCL3,CALR,CD52,CD68,CHRM3,CNR1,CYP51A1,CYSLTR1,DHCR24,DHCR7,FCGR1A,FCGRT,GALC,GBA,HAVCR2,HERPUD1,HMGCR,HRH1,HSPA5,IFNGR1,ITGA4,KCND1,KCNIP2,KCNMA1,LDLR,LPL,MERTK,MT1X,MT2A,NFE2L1,NR1H3,NR4A2,OXR1,P2RX7,PLK2,PPARG,PTGS1,RCAN1,RET,RPSA,SC5D,SCARB2,SCD,SELENOF,SERPINI1,SLC1A3,SLC1A4,SPARCL1,SPP1,ST8SIA4,SYPL1,TLR4,TMED10,UGCG,XBP1	62
Cardiovascular Disease,Organismal Injury and Abnormalities	Atherosclerotic lesion	1.15e-13		-0.384	ABCG1,AGT,APOE,CBS/CBSL,CD36,CTSV,CYP19A1,FABP4,FN1,IFNGR1,LDLR,LIPG,LPL,MMP12,MSR1,NR1H3,PLA2G15,PLAU,PLIN2,SCARB1,SCD,SPP1,TLR4,TREM2	24
Cancer,Organismal Injury and Abnormalities	Lymphoid cancer	1.37e-13		0.239	ABCG1,ADCY3,AKT1S1,ANO5,ANOS1,ANTXR1,APOE,ARID2,ARMC9,ATP1B1,ATP6V0D2,BCL3,CADM1,CAV1,CCPG1,CD163,CD180,CD22,CD244,CD36,CD52,CD63,CD68,CDON,CEMIP,CHRM3,CNR1,CNTN4,COL4A1,COL4A2,COL6A1,CTSC,CTSL,CXCR4,CYP19A1,CYP51A1,DHCR24,FAT1,FCER2,FCMR,FHL1,FLT3,FN1,FZD7,GPR183,HAVCR2,HLA-A,HMGCR,HSPA5,HVCN1,IFNGR1,IGFBP3,ITGA3,ITGA4,ITM2C,KLHL4,LDLR,LIPG,LPCAT2,MERTK,MET,MMP1,MMP12,MSMO1,MTUS1,NID1,NLRC4,NR4A…	99
Cell-To-Cell Signaling and Interaction	Binding of blood cells	1.43e-13	Increased	4.085	AGT,ALCAM,APOE,C5AR2,CADM1,CALR,CD209,CD22,CD226,CD36,CD84,CD9,CNR1,CTSZ,CXCR4,CYBB,FCER1G,FCGR1A,FN1,GCNT1,ICAM2,IFNGR1,ITGA4,ITGA6,ITGAL,LIPG,LRP1,MSR1,OLR1,P2RX7,P2RY8,PLAU,PPARG,SCARB1,SPN,SPP1,THBS2,TLR4,TREM2	39
Cancer,Organismal Injury and Abnormalities,Reproductive System Disease	Genital tumor	1.47e-13		-0.597	ABCB4,ABCC6,ACPP,ADAMDEC1,ADAMTS15,ADCY8,ADGRD1,ADM,ADRA2B,AGT,ALCAM,ALDH1L2,ANO5,ANTXR1,APOE,ARID2,ARMC9,ASS1,ATP6AP1,ATP6AP2,ATP8B1,ATP9A,C2,C3AR1,CADM1,CALU,CAV1,CBS/CBSL,CCPG1,CD109,CD163,CD180,CD209,CD244,CD36,CD52,CD68,CDON,CEMIP,CEMIP2,CHRM3,CHST15,CNR1,CNTN4,CNTNAP3,COL4A1,COL4A2,CPE,CTSC,CTSL,CTSV,CXCR4,CYBB,CYP19A1,CYP51A1,CYSLTR1,DCAF16,DEGS1,DENND4C,DHCR24,DHCR7,DHRS9,DYSF,EBP,ECM1,ED…	218
Neurological Disease,Skeletal and Muscular Disorders	Progressive neuromuscular disease	1.59e-13			ADRA2B,AGT,ALCAM,APOE,CD52,CHRM3,CNR1,CYP51A1,CYSLTR1,DHCR24,DHCR7,FCGR1A,GALC,GBA,HAVCR2,HMGCR,HRH1,HSPA5,ITGA4,KCND1,KCNMA1,MERTK,NFE2L1,NR1H3,NR4A2,P2RX7,PLK2,PTGS1,RET,SC5D,SCARB2,SELENOF,SLC1A4,SPARCL1,SPP1,ST8SIA4,TLR4,TMED10,XBP1	39
Cancer,Gastrointestinal Disease,Organismal Injury and Abnormalities	Large intestine carcinoma	1.75e-13			ABCB4,ABCC6,ABCG1,ABTB2,ACPP,ADAMDEC1,ADAMTS1,ADAMTS15,ADCY3,ADCY8,ADGRD1,ADM,AGT,AKT1S1,ALCAM,ALDH1L2,ANO5,ANOS1,ANTXR1,APH1B,APMAP,ARID2,ARMC9,ASAH1,ASS1,ATP1B1,ATP6AP1,ATP6AP2,ATP6V0D2,ATP6V1C2,ATP8B1,ATP9A,BCL3,C2,C3AR1,C5AR1,C5AR2,CADM1,CALU,CAV1,CBS/CBSL,CCPG1,CD109,CD163,CD180,CD209,CD22,CD244,CD68,CD84,CDON,CEMIP,CEMIP2,CHRM3,CHST15,CLN5,CNR1,CNTN4,CNTNAP3,COL4A1,COL4A2,COL6A1,COLGALT1,CP…	270
Cancer,Organismal Injury and Abnormalities	Incidence of tumor	2.07e-13		-0.87	ABCB4,ABCC6,ACPP,ADAMDEC1,ADAMTS1,ADAMTS15,ADCY3,ADCY8,ADGRD1,ADM,ADRA2B,AGT,ALCAM,ALDH1L2,ANO5,ANOS1,ANTXR1,APOE,ARID2,ARMC9,ASAH1,ASS1,ATP6AP2,ATP6V1C2,ATP8B1,ATP9A,BCL3,C2,C3AR1,CADM1,CALR,CAV1,CBS/CBSL,CCPG1,CD109,CD163,CD180,CD209,CD22,CD226,CD244,CD36,CD68,CD9,CEMIP,CEMIP2,CHRM3,CHST15,CNR1,CNTN4,CNTNAP3,COL4A1,COL4A2,COL6A1,COLGALT1,CPE,CPQ,CTSC,CTSL,CTSV,CTSZ,CXCR4,CYBB,CYP19A1,CYP51A1,CY…	254
Lipid Metabolism,Small Molecule Biochemistry,Vitamin and Mineral Metabolism	Homeostasis of cholesterol	2.31e-13			ABCG1,APOE,CAV1,CD36,DHCR7,FABP4,FN1,HMGCR,LDLR,LIPG,LPL,NFE2L1,NPC2,NR1H3,SC5D,SCARB1,SCD,TMEM97,XBP1	19
Cellular Movement	Homing of cells	2.37e-13	Increased	4.137	AGT,ANOS1,APOE,C3AR1,C5AR1,C5AR2,CALR,CAV1,CBS/CBSL,CD22,CD36,CD9,CNR1,CXCR4,CYBB,CYP19A1,CYSLTR1,DYSF,EDNRA,FCER1G,FN1,GCNT1,GNLY,GPR183,HRH1,IGFBP3,ITGA4,ITGA6,ITGAL,LDLR,LRP1,MET,NR1H3,P2RX4,PIGR,PLAU,PPARG,SEMA3D,SERPINF1,SERPINH1,SLAMF8,SPN,SPP1,TGFB2,THBS2,TLR4,TREM2	47
Cancer,Organismal Injury and Abnormalities,Reproductive System Disease	Breast or gynecological cancer	2.38e-13		1.982	ABCB4,ABCC6,ACPP,ADAMDEC1,ADAMTS1,ADGRD1,ADM,AGT,ALCAM,ALDH1L2,ANO5,APOE,ARID2,ARMC9,ATP6AP1,ATP6AP2,ATP8B1,ATP9A,C2,C3AR1,CAV1,CBS/CBSL,CCPG1,CD109,CD163,CD180,CD209,CD36,CD68,CD9,CEMIP,CEMIP2,CHRM3,CHST15,CNTN4,COL4A1,COL4A2,COL6A1,CPE,CPQ,CTSC,CTSL,CTSV,CTSZ,CXCR4,CYBB,CYP19A1,CYSLTR1,DCAF16,DENND4C,DHCR24,DHCR7,DYSF,EBP,ECM1,EDNRA,EPHX4,ERAP1,ERLIN2,FABP4,FABP5,FADS2,FAT1,FHL1,FKBP5,FLT3,FMNL…	194
Organismal Survival	Organismal death	2.57e-13	Decreased	-7.671	ABCB4,ADAMTS1,ADCY3,ADM,ADRA2B,AGT,APOE,ASAH1,ASS1,ATP1B1,ATP6AP1,BCL3,C3AR1,C5AR1,CALR,CAV1,CBS/CBSL,CD22,CD226,CD36,CD68,CDON,CNR1,COL4A1,COL4A2,CTSV,CXCR4,CYBB,CYP51A1,DHCR7,DHRS3,EBP,ECM1,EDNRA,FADS2,FAT1,FCER1G,FCGRT,FLT3,FN1,GBA,GLDN,GNLY,GPNMB,GPR183,H2AZ1,HAVCR2,HEXA,HMGCR,HRH1,HS2ST1,HSD17B12,HSD17B7,HSPA4L,HSPA5,IFNGR1,IGFBP3,INSR,ITGA3,ITGA4,ITGA6,KCNJ2,KCNMA1,LDLR,LIPA,LPAR6,LPL,LRP1,…	120
Cancer,Organismal Injury and Abnormalities	Cancer of secretory structure	2.83e-13		0	ABCB4,ABCC6,ABCG1,ABTB2,ACPP,ADAMDEC1,ADAMTS1,ADAMTS15,ADCY3,ADCY8,ADGRD1,ADRA2B,AGT,AKT1S1,ALCAM,ALDH1L2,ANO5,ANOS1,ANTXR1,APH1B,APMAP,APOC1,APOE,ARID2,ARMC9,ASAH1,ASS1,ATP1B1,ATP6AP1,ATP6AP2,ATP6V1C2,ATP8B1,ATP9A,BCL3,C2,C3AR1,C5AR1,CADM1,CALR,CALU,CAV1,CBS/CBSL,CCPG1,CD109,CD163,CD209,CD226,CD244,CD300A,CD36,CD52,CD63,CDON,CEMIP,CEMIP2,CHRM3,CHST15,CLN5,CNR1,CNTN4,CNTNAP3,COL4A1,COL4A2,COL6A1,…	298
Connective Tissue Disorders,Organismal Injury and Abnormalities,Skeletal and Muscular Disorders	Non-traumatic arthropathy	3.03e-13			ADAMTS1,ADAMTS15,ADCY8,ADM,ADRA2B,APOE,ATP1B1,C2,C3AR1,C5AR1,CALR,CD163,CD180,CD244,CD36,CD68,CEMIP,COL4A2,CTSC,CXCR4,CYP19A1,FABP4,FCGRT,FKBP5,FLT3,FN1,FOSB,GNLY,GPC4,GRB10,HAVCR2,HEXA,HLA-A,HMGCR,LRP1,MMP1,MMP12,NR1H3,NR4A2,PCM1,PDGFRL,PPARG,PTGS1,RECK,RNF149,RPSA,SDC2,SLC1A3,SLC1A4,SLC7A2,SOD2,SPP1,TGFB2,TIMP2,TLR1,TLR4,TPST1,TRAF1,XBP1	59
Cellular Movement,Hematological System Development and Function,Immune Cell Trafficking,Inflammatory Response	Migration of phagocytes	3.04e-13	Increased	3.271	AGT,ALCAM,APOE,CD209,CD300A,CNR1,COL4A1,CTSV,CTSZ,CXCR4,CYBB,FN1,GCNT1,ICAM2,ITGA4,ITGA6,ITGAL,LDLR,LRP1,MET,MMP12,NLRC4,NR1H3,PIGR,PLAU,PPARG,SERPINF1,SPP1,TIMP2,TLR4,TREM2	31
Lipid Metabolism,Small Molecule Biochemistry,Vitamin and Mineral Metabolism	Metabolism of terpenoid	3.08e-13	Increased	2.647	ABCG1,AGT,APOE,ATP8B1,CAV1,CYP19A1,CYP51A1,DHCR24,DHCR7,DHRS3,DHRS9,EBP,GBA,GPC4,HMGCR,HSD17B7,ITGA6,KCNMA1,LBR,LDLR,LIPA,LPL,LRP1,MSMO1,NPC2,NR1H3,POR,RDH10,SC5D,SCARB1,SCD,SDC2,SPP1	33
Cancer,Hematological Disease,Organismal Injury and Abnormalities	Mature lymphocytic neoplasm	3.09e-13			ABCG1,AKT1S1,ANO5,ANOS1,ANTXR1,APOE,ARID2,ARMC9,ATP1B1,ATP6V0D2,CADM1,CAV1,CCPG1,CD163,CD180,CD22,CD244,CD36,CD52,CD63,CD68,CDON,CEMIP,CNR1,CNTN4,COL4A1,COL4A2,COL6A1,CTSC,CTSL,CXCR4,DHCR24,FAT1,FCER2,FCMR,FHL1,FN1,FZD7,HAVCR2,HLA-A,HVCN1,IGFBP3,ITGA3,ITGA4,ITM2C,LIPG,LPCAT2,MERTK,MET,MMP1,MMP12,MSMO1,MTUS1,NID1,NLRC4,NR4A2,P2RY8,PDE3B,PDGFC,PDIA6,PIM2,POR,PTGS1,RDH10,RET,RPSA,SCARB1,SEMA3D,SERPI…	84
Organismal Injury and Abnormalities	Sclerotic lesion	3.24e-13		-0.384	ABCG1,AGT,APOE,CBS/CBSL,CD36,CTSV,CYP19A1,FABP4,FN1,IFNGR1,LDLR,LIPG,LPL,MMP12,MSR1,NR1H3,PLA2G15,PLAU,PLIN2,RET,SCARB1,SCD,SPP1,TLR4,TREM2	25
Cellular Movement,Hematological System Development and Function,Immune Cell Trafficking	Cellular infiltration by leukocytes	3.28e-13		0.364	ABCB4,ABCG1,ADM,AGT,APOE,C2,C3AR1,C5AR1,CAV1,CD36,CNR1,CYBB,CYP19A1,CYSLTR1,FABP4,FCER1G,FN1,GBA,HLA-A,HSPA5,IFNGR1,IGFBP3,ITGA4,ITGAL,LDLR,MET,MMP12,MMP8,MSR1,NR1H3,P2RX7,PCOLCE2,PLAU,PPARG,PRCP,SERPINE2,SPP1,ST14,TLR4	39
Digestive System Development and Function	Morphology of digestive system	3.54e-13			ABCB4,AGT,ANTXR1,APOE,ASAH1,BCL3,C3AR1,CADM1,CAV1,CBS/CBSL,CD36,CDON,CTSV,CYBB,CYP19A1,CYP51A1,EDNRA,FABP5,FADS2,GBA,GCNT1,HEXA,IGFBP3,INSR,ITGA3,ITGA6,LDLR,LIPA,LPL,LRP1,MERTK,MET,NFE2L1,NR1H3,PDE3B,PIGR,PLAU,POR,PPARG,PTGS1,RDH10,RET,RPSA,SC5D,SOD2,SPP1,TGFB2,TGFB3,TIE1,TIMP2,TLR4,UGCG,XBP1	53
Cancer,Organismal Injury and Abnormalities,Reproductive System Disease	Genital tract cancer	3.6e-13			ABCB4,ABCC6,ACPP,ADAMDEC1,ADAMTS15,ADCY8,ADGRD1,ADM,ADRA2B,AGT,ALCAM,ALDH1L2,ANO5,ANTXR1,APOE,ARID2,ARMC9,ASS1,ATP6AP1,ATP6AP2,ATP8B1,ATP9A,C2,C3AR1,CADM1,CALU,CAV1,CBS/CBSL,CCPG1,CD109,CD163,CD180,CD209,CD244,CD36,CD52,CD68,CDON,CEMIP,CEMIP2,CHRM3,CHST15,CNR1,CNTN4,CNTNAP3,COL4A1,COL4A2,CPE,CTSC,CTSL,CTSV,CXCR4,CYBB,CYP19A1,CYP51A1,CYSLTR1,DCAF16,DEGS1,DENND4C,DHCR24,DHCR7,DHRS9,DYSF,EBP,ECM1,ED…	214
Lipid Metabolism,Small Molecule Biochemistry,Vitamin and Mineral Metabolism	Metabolism of cholesterol	4.28e-13	Increased	2.215	ABCG1,APOE,CAV1,CYP51A1,DHCR24,DHCR7,EBP,GBA,HMGCR,HSD17B7,LBR,LDLR,LRP1,MSMO1,NR1H3,POR,SC5D,SCARB1,SCD,SPP1	20
Cellular Movement,Hematological System Development and Function,Immune Cell Trafficking	Cell movement of mononuclear leukocytes	4.39e-13	Increased	3.267	ABCG1,AGT,APOE,BCL3,CALR,CAV1,CD209,CD22,CD226,CD300A,COL4A1,CTSV,CXCR4,CYSLTR1,FABP5,FN1,GCNT1,GNLY,GPR183,HLA-A,ICAM2,IFNGR1,INSR,ITGA3,ITGA4,ITGA6,ITGAL,LDLR,LRP1,MMP12,NR1H3,P2RX7,PLAU,PPARG,SERPINE2,SERPINF1,SPN,SPP1,ST14,THBS2,TIMP2,TLR4	42
Cancer,Hematological Disease,Immunological Disease,Organismal Injury and Abnormalities	Lymphocytic cancer	4.5e-13		-0.128	ABCG1,ADCY3,AKT1S1,ANO5,ANOS1,ANTXR1,APOE,ARID2,ARMC9,ATP1B1,ATP6V0D2,BCL3,CADM1,CAV1,CCPG1,CD163,CD180,CD22,CD244,CD36,CD52,CD63,CD68,CDON,CEMIP,CHRM3,CNR1,CNTN4,COL4A1,COL4A2,COL6A1,CTSC,CTSL,CXCR4,CYP51A1,DHCR24,FAT1,FCER2,FCMR,FHL1,FLT3,FN1,FZD7,GPR183,HAVCR2,HLA-A,HMGCR,HSPA5,HVCN1,IFNGR1,IGFBP3,ITGA3,ITGA4,ITM2C,KLHL4,LDLR,LIPG,LPCAT2,MERTK,MET,MMP1,MMP12,MSMO1,MTUS1,NID1,NLRC4,NR4A2,P2RY8,…	97
Cancer,Hematological Disease,Organismal Injury and Abnormalities	Lymphocytic neoplasm	4.89e-13		-0.128	ABCG1,ADCY3,AKT1S1,ANO5,ANOS1,ANTXR1,APOE,ARID2,ARMC9,ATP1B1,ATP6V0D2,BCL3,CADM1,CAV1,CCPG1,CD163,CD180,CD22,CD244,CD36,CD52,CD63,CD68,CDON,CEMIP,CHRM3,CNR1,CNTN4,COL4A1,COL4A2,COL6A1,CTSC,CTSL,CXCR4,CYP51A1,DHCR24,FAT1,FCER2,FCMR,FHL1,FLT3,FN1,FZD7,GPR183,HAVCR2,HLA-A,HMGCR,HSPA5,HVCN1,IFNGR1,IGFBP3,ITGA3,ITGA4,ITM2C,KLHL4,LDLR,LIPG,LPCAT2,MERTK,MET,MMP1,MMP12,MSMO1,MTUS1,NID1,NLRC4,NR4A2,P2RY8,…	97
Cell-mediated Immune Response,Cellular Movement,Hematological System Development and Function,Immune Cell Trafficking	T cell migration	5.15e-13	Increased	3.146	AGT,APOE,CALR,CAV1,COL4A1,CTSV,CXCR4,CYSLTR1,FN1,GCNT1,GNLY,HLA-A,IFNGR1,INSR,ITGA3,ITGA4,ITGA6,ITGAL,LDLR,LRP1,NR1H3,P2RX7,PLAU,SERPINE2,SPN,SPP1,ST14,THBS2,TIMP2,TLR4	30
Cellular Development,Cellular Growth and Proliferation	Proliferation of blood cells	5.2e-13	Increased	2.553	ABCG1,ACPP,ALCAM,APOE,BCL3,C5AR1,CALR,CAV1,CBS/CBSL,CD163,CD180,CD209,CD22,CD226,CD244,CD300A,CD36,CD84,CTSZ,CXCR4,CYBB,CYSLTR1,ERAP1,FABP4,FCER1G,FCER2,FLT3,FN1,GCNT1,GPNMB,GPR183,HAVCR2,HRH1,HSPA5,IFNGR1,INSR,ITGAL,LBR,LY75,LY96,MERTK,MET,MYDGF,NR1H3,P2RX7,PIM2,PLAU,PPARG,RASGRP3,RCAN1,RGS2,SLAMF7,SLC39A10,SLC3A2,SPN,SPP1,ST6GAL1,TGFB2,TLR4,TRAF1	60
Cancer,Gastrointestinal Disease,Organismal Injury and Abnormalities	Large intestine adenocarcinoma	5.52e-13			ABCB4,ABCC6,ABCG1,ABTB2,ACPP,ADAMDEC1,ADAMTS1,ADAMTS15,ADCY3,ADCY8,ADGRD1,ADM,AGT,AKT1S1,ALCAM,ALDH1L2,ANO5,ANOS1,ANTXR1,APH1B,APMAP,ARID2,ARMC9,ASAH1,ASS1,ATP1B1,ATP6AP1,ATP6AP2,ATP6V0D2,ATP6V1C2,ATP8B1,ATP9A,BCL3,C2,C5AR1,C5AR2,CADM1,CALU,CBS/CBSL,CCPG1,CD109,CD163,CD180,CD209,CD22,CD244,CD68,CD84,CDON,CEMIP,CEMIP2,CHRM3,CHST15,CLN5,CNR1,CNTN4,CNTNAP3,COL4A1,COL4A2,COL6A1,COLGALT1,CPQ,CTSC,CYBB…	267
Infectious Diseases	Sepsis	5.57e-13		-0.447	ADM,ADRA2B,AGT,APOC1,APOE,C5AR1,C5AR2,CD163,CD36,CTSC,CYP51A1,FCGR1A,GUCY1A2,IFNGR1,INSR,ITGA4,ITGAL,KCNE1,KCNJ2,LRP1,LY96,PDE3B,PPARG,SCARB1,TLR4	25
Hematological System Development and Function,Tissue Morphology	Quantity of myeloid cells	6.72e-13		-0.594	AGT,APOE,BCL3,C3AR1,C5AR1,C5AR2,CBS/CBSL,CD22,CD300A,CD36,CD9,CTSV,CXCR4,CYBB,CYP19A1,FCGR1A,GBA,GCNT1,HAVCR2,IFNGR1,IGFBP3,INSR,ITGA3,ITGAL,ITGB5,LDLR,LIPG,MMP12,MMP8,PDGFC,PIM2,PLA2G15,PLAU,PPARG,RCAN1,SCARB1,SIGLEC9,SLC33A1,SLC7A2,SPP1,ST6GAL1,THBS2,TIMP2,TLR4,TREM2	45
Protein Synthesis	Quantity of protein in blood	7.59e-13		-1.391	ABCB4,ABCC6,ADCY3,AGT,APOE,C3AR1,C5AR1,CAV1,CD36,CHRM3,CNR1,CPE,CTSC,CYP19A1,DYSF,FABP4,FABP5,FCMR,GPR183,HRH1,IFNGR1,IGFBP3,INSR,ITGAL,LDLR,LIPA,LIPG,LPL,MERTK,NFE2L1,NR1H3,OLR1,PDE3B,PLIN2,PPARG,SCARB1,SCD,SLC33A1,SOD2,SPP1,TLR4,TMBIM1	42
Cancer,Organismal Injury and Abnormalities	Pelvic tumor	7.62e-13		-0.976	ABCB4,ABCC6,ACPP,ADAMDEC1,ADAMTS15,ADCY8,ADGRD1,ADM,ADRA2B,AGT,ALCAM,ALDH1L2,ANO5,ANTXR1,APOE,ARID2,ARMC9,ASS1,ATP6AP1,ATP6AP2,ATP8B1,ATP9A,C2,C3AR1,CADM1,CALR,CALU,CAV1,CBS/CBSL,CCPG1,CD109,CD163,CD180,CD209,CD244,CD36,CD52,CD68,CDON,CEMIP,CEMIP2,CHRM3,CHST15,CNR1,CNTN4,CNTNAP3,COL4A1,COL4A2,CPE,CPQ,CTSC,CTSL,CTSV,CXCR4,CYBB,CYP19A1,CYP51A1,CYSLTR1,DCAF16,DEGS1,DENND4C,DHCR24,DHCR7,DHRS9,DYSF,EB…	227
Cell-To-Cell Signaling and Interaction	Binding of leukemia cell lines	8.02e-13	Increased	2.822	ALCAM,CD209,CD226,CD36,CD68,CXCR4,CYBB,DYSF,FCER2,FN1,HLA-A,ITGA3,ITGA4,ITGA6,ITGAL,PALLD,PLAU,RPSA,SPN,SPP1	20
Cell-To-Cell Signaling and Interaction,Hematological System Development and Function,Immune Cell Trafficking	Adhesion of immune cells	8.3e-13	Increased	3.851	AGT,ALCAM,APOE,C5AR2,CADM1,CD209,CD226,CD36,CD9,CNR1,CTSZ,CXCR4,CYBB,FCGR1A,FN1,ICAM2,IFNGR1,ITGA4,ITGA6,ITGAL,LIPG,LRP1,MSR1,OLR1,P2RX7,P2RY8,PLAU,PPARG,SCARB1,SPN,SPP1,THBS2,TLR4,TREM2	34
Cell Signaling	Tyrosine phosphorylation	8.85e-13	Increased	2.436	ADM,AGT,CADM1,CALR,CD22,CD244,CD36,CD9,CHST15,FCER1G,FCGR1A,FN1,INSR,ITGA6,MET,MMP1,PSEN2,RET,SCARB1,SLC3A2,SPN,SPP1,ST6GAL1,TREM2	24
Inflammatory Response,Neurological Disease	Inflammation of central nervous system	9.03e-13		-0.32	ALCAM,C3AR1,CALR,CAV1,CD36,CD68,CYP51A1,DHCR24,DHCR7,ECM1,FCER1G,FCGR1A,FN1,HAVCR2,HLA-A,HMGCR,HRH1,HSD17B7,HSPA5,IFNGR1,ITGA4,ITGAL,ITM2B,LRP1,MERTK,MMP8,MSMO1,NR4A2,NRROS,PPARG,SC5D,SLC33A1,SPN,SPP1,TLR1,TLR4,TREM2,XBP1	38
Cell-To-Cell Signaling and Interaction,Hematological System Development and Function,Immune Cell Trafficking,Inflammatory Response	Activation of antigen presenting cells	1.07e-12	Increased	2.305	AGT,APOE,CALR,CD209,CD244,CD36,CD84,CPE,CTSL,CYBB,DYSF,ERAP1,FCER1G,FCGR1A,FLT3,FN1,GNLY,HAVCR2,HLA-A,HRH1,LRP1,MERTK,MSR1,NR1H3,P2RX7,PSEN2,PTGS1,SERPINF1,SLC11A1,SLC7A2,TLR4,TREM2	32
Lipid Metabolism,Small Molecule Biochemistry	Homeostasis of lipid	1.12e-12			ABCB4,ABCG1,APOE,ASAH1,CAV1,CD36,CYP19A1,DHCR7,FABP4,FN1,HMGCR,HSD17B7,LDLR,LIPG,LPL,NFE2L1,NPC2,NR1H3,PPARG,SC5D,SCARB1,SCD,SOD2,TMEM97,XBP1	25
Cancer,Gastrointestinal Disease,Organismal Injury and Abnormalities	Gastrointestinal adenocarcinoma	1.14e-12			ABCB4,ABCC6,ABCG1,ABTB2,ACPP,ADAMDEC1,ADAMTS1,ADAMTS15,ADCY3,ADCY8,ADGRD1,ADM,AGT,AKT1S1,ALCAM,ALDH1L2,ANO5,ANOS1,ANTXR1,APH1B,APMAP,ARID2,ARMC9,ASAH1,ASS1,ATP1B1,ATP6AP1,ATP6AP2,ATP6V0D2,ATP6V1C2,ATP8B1,ATP9A,BCL3,C2,C5AR1,C5AR2,CADM1,CALU,CAV1,CBS/CBSL,CCPG1,CD109,CD163,CD180,CD209,CD22,CD244,CD63,CD68,CD84,CDON,CEMIP,CEMIP2,CHRM3,CHST15,CLN5,CNR1,CNTN4,CNTNAP3,COL4A1,COL4A2,COL6A1,COLGALT1,CPE…	271
Cardiovascular Disease,Organismal Injury and Abnormalities	Infarction	1.2e-12		0.749	ADM,ADRA2B,AGT,AKT1S1,APOE,CAV1,CD163,CD36,CNR1,CXCR4,CYBB,FCER1G,FCGR1A,FN1,GUCY1A2,HLA-A,HMGCR,HRH1,INSR,ITGAL,KCNE1,KCNJ2,LDLR,LRP1,MYDGF,OLR1,P2RX7,PDE3B,PLK2,PPARG,PTGS1,RCAN1,SCARB1,TLR4,TREM2	35
Cancer,Hematological Disease,Immunological Disease,Organismal Injury and Abnormalities	Tumorigenesis of lymphocytes	1.4e-12		-0.128	ABCG1,AKT1S1,ANO5,ANOS1,ANTXR1,APOE,ARID2,ARMC9,ATP1B1,ATP6V0D2,BCL3,CAV1,CCPG1,CD163,CD180,CD22,CD244,CD36,CD52,CD63,CD68,CDON,CEMIP,CHRM3,CNR1,CNTN4,COL4A1,COL4A2,COL6A1,CTSC,CTSL,CXCR4,CYP51A1,DHCR24,FAT1,FCER2,FCMR,FHL1,FLT3,FN1,FZD7,GPR183,HAVCR2,HLA-A,HMGCR,HVCN1,IFNGR1,IGFBP3,ITGA3,ITGA4,ITM2C,LDLR,LIPG,LPCAT2,MERTK,MET,MMP1,MMP12,MSMO1,MTUS1,NID1,NLRC4,NR4A2,P2RY8,PDE3B,PDGFC,PDIA6,PIM2,P…	92
Hematological System Development and Function,Tissue Morphology	Quantity of mononuclear leukocytes	1.4e-12		1.837	ABCG1,AGT,APOE,ATP6AP2,BCL3,C3AR1,C5AR1,CAV1,CBS/CBSL,CD180,CD22,CD244,CD36,CD84,CTSV,CXCR4,CYP19A1,CYSLTR1,FABP5,FCER1G,FCGR1A,FCMR,FLT3,FOSB,GCNT1,GNLY,GPR183,HAVCR2,HLA-A,HRH1,HVCN1,IFNGR1,IGFBP3,ITGA6,ITGAL,ITGB5,LDLR,MERTK,NPC2,P2RX7,PIGR,PIM2,PLAU,PPARG,RASGRP3,SLC33A1,SLC39A10,SPN,SPP1,ST14,ST6GAL1,TLR4,TRAF1,XBP1	54
Gastrointestinal Disease,Hepatic System Disease,Organismal Injury and Abnormalities	Liver lesion	1.49e-12		-0.712	ABCB4,ABCC6,ABCG1,ACPP,ADAMDEC1,ADAMTS1,ADCY8,ADGRD1,ADM,ADRA2B,AGT,ALCAM,ANO5,APMAP,APOE,ARID2,ASAH1,ASS1,ATP1B1,ATP6V1C2,C3AR1,C5AR2,CADM1,CALU,CBS/CBSL,CD109,CD163,CD209,CD22,CD36,CD84,CEMIP2,CNR1,CNTNAP3,COL4A1,COL4A2,COL6A1,CPQ,CTSC,CTSL,CTSV,CTSZ,CXCR4,CYP51A1,DEGS1,DENND4C,DHCR24,DHCR7,DYSF,ECM1,EDNRA,ERAP1,ERLIN2,ERMP1,FABP5,FADS1,FAT1,FCGR1A,FCGRT,FCMR,FHL1,FLT3,FN1,FZD7,GALC,GCNT1,GDPD1…	192
Lipid Metabolism,Small Molecule Biochemistry	Metabolism of acylglycerol	1.57e-12	Increased	3.261	APOE,C5AR2,CAV1,CD36,CHRM3,CNR1,FABP4,FABP5,LDLR,LPL,NR1H3,P2RX7,PLAU,PLIN2,PPARG,RGS2,SCARB1,SCD,SERPINF1,SPP1,TLR4	21
Cell-To-Cell Signaling and Interaction	Adhesion of blood cells	1.57e-12	Increased	4.281	AGT,ALCAM,APOE,C5AR2,CADM1,CD209,CD226,CD36,CD9,CNR1,CTSZ,CXCR4,CYBB,FCER1G,FCGR1A,FN1,ICAM2,IFNGR1,ITGA4,ITGA6,ITGAL,LIPG,LRP1,MSR1,OLR1,P2RX7,P2RY8,PLAU,PPARG,SCARB1,SPN,SPP1,THBS2,TLR4,TREM2	35
Cancer,Organismal Injury and Abnormalities	Genitourinary adenocarcinoma	1.58e-12			ABCB4,ABCC6,ACPP,ADAMDEC1,ADAMTS15,ADCY8,ADGRD1,ADM,ADRA2B,AGT,ALDH1L2,ANO5,APOE,ARID2,ARMC9,ATP8B1,ATP9A,C2,C3AR1,CADM1,CALU,CBS/CBSL,CCPG1,CD109,CD163,CD180,CD209,CD36,CD68,CD9,CDON,CEMIP2,CHRM3,CHST15,CNR1,CNTN4,CNTNAP3,COL4A1,COL4A2,CPE,CPQ,CTSC,CTSL,CYBB,CYP19A1,CYP51A1,CYSLTR1,DCAF16,DEGS1,DENND4C,DHCR7,DHRS9,DYSF,EBP,ECM1,EDNRA,EPHX4,ERAP1,ERLIN2,ERMP1,ESYT1,FABP4,FABP5,FAM135B,FAT1,FCGR1A…	203
Free Radical Scavenging	Metabolism of reactive oxygen species	1.62e-12		1.38	AGT,APOE,ATP6AP2,C3AR1,C5AR1,CAV1,CBS/CBSL,CD36,CD52,CYBB,DHCR24,FCMR,FLT3,FN1,HVCN1,INSR,ITGA6,ITM2B,LIPA,LRP1,MET,MMP1,MSR1,MTUS1,NLRC4,NR1H3,NRROS,OLR1,P2RX7,PLAU,PPARG,PRCP,PTGS1,SCARB1,SERPINF1,SESN3,SIGLEC9,SLC8A1,SOD2,SPP1,TLR4,XBP1	42
Lipid Metabolism,Molecular Transport,Small Molecule Biochemistry	Transport of lipid	1.76e-12	Increased	3.747	ABCB4,ABCC6,ABCG1,APOC1,APOE,ATP8B1,CAV1,CD36,FABP4,FABP5,LDLR,LIPA,LIPG,LPL,LRP1,MMP12,MSR1,NPC2,NR1H3,P2RX7,PCOLCE2,PLIN2,PPARG,SCARB1,SCARB2,SCD,SLC16A1	27
Lipid Metabolism,Small Molecule Biochemistry	Storage of lipid	1.77e-12		1.031	ABCG1,APOE,CAV1,CD36,DYSF,FABP4,HEXA,LIPA,LPL,MSR1,NR1H3,PLIN2,PPARG,SCARB1,SCD,UGCG	16
Free Radical Scavenging	Synthesis of reactive oxygen species	1.85e-12		1.423	AGT,APOE,ATP6AP2,C3AR1,C5AR1,CAV1,CBS/CBSL,CD36,CD52,CYBB,DHCR24,FCMR,FLT3,FN1,HVCN1,INSR,ITGA6,ITM2B,LIPA,LRP1,MET,MMP1,MSR1,MTUS1,NLRC4,NR1H3,OLR1,P2RX7,PLAU,PPARG,PRCP,PTGS1,SCARB1,SERPINF1,SESN3,SIGLEC9,SLC8A1,SOD2,SPP1,TLR4,XBP1	41
Metabolic Disease,Organismal Injury and Abnormalities	Disorder of lipid metabolism	1.85e-12		-1.958	APOC1,APOE,ATP9A,CAV1,CD36,CNR1,FABP4,FN1,GALC,GBA,HEXA,HMGCR,HRH1,HSPA5,INSR,LDLR,LPL,LRP1,NPC2,POR,PPARG,PTGS1,RET,SCD,SERPINF1,SLC8A1,SOD2,TREM2,UGCG	29
Cellular Movement	Chemotaxis	1.9e-12	Increased	3.723	AGT,ANOS1,APOE,C3AR1,C5AR1,C5AR2,CALR,CAV1,CBS/CBSL,CD36,CD9,CNR1,CXCR4,CYBB,CYP19A1,CYSLTR1,DYSF,EDNRA,FCER1G,FN1,GNLY,GPR183,HRH1,ITGA4,ITGA6,ITGAL,LDLR,LRP1,MET,NR1H3,P2RX4,PIGR,PLAU,PPARG,SEMA3D,SERPINF1,SERPINH1,SLAMF8,SPN,SPP1,TGFB2,THBS2,TLR4,TREM2	44
Cancer,Organismal Injury and Abnormalities	Pelvic cancer	2.07e-12			ABCB4,ABCC6,ACPP,ADAMDEC1,ADAMTS15,ADCY8,ADGRD1,ADM,ADRA2B,AGT,ALCAM,ALDH1L2,ANO5,ANTXR1,APOE,ARID2,ARMC9,ASS1,ATP6AP1,ATP6AP2,ATP8B1,ATP9A,C2,C3AR1,CADM1,CALR,CALU,CAV1,CBS/CBSL,CCPG1,CD109,CD163,CD180,CD209,CD244,CD36,CD52,CD68,CDON,CEMIP,CEMIP2,CHRM3,CHST15,CNR1,CNTN4,CNTNAP3,COL4A1,COL4A2,CPE,CPQ,CTSC,CTSL,CTSV,CXCR4,CYBB,CYP19A1,CYP51A1,CYSLTR1,DCAF16,DEGS1,DENND4C,DHCR24,DHCR7,DHRS9,DYSF,EB…	223
Lipid Metabolism,Molecular Transport,Small Molecule Biochemistry	Cholesterol transport	2.08e-12	Increased	3.104	ABCB4,ABCG1,APOC1,APOE,CAV1,CD36,FABP4,LDLR,LIPA,LIPG,LPL,LRP1,MMP12,MSR1,NPC2,NR1H3,PCOLCE2,PPARG,SCARB1,SCD	20
Cancer,Organismal Injury and Abnormalities	Lymphohematopoietic neoplasia	2.3e-12		1.187	ABCB4,ABCG1,ADAMDEC1,ADCY3,AGT,AKT1S1,ANO5,ANOS1,ANTXR1,APOE,ARID2,ARMC9,ATP1B1,ATP6AP1,ATP6V0D2,ATP8B1,BCL3,CADM1,CALR,CAV1,CCPG1,CD163,CD180,CD22,CD244,CD36,CD52,CD63,CD68,CDON,CEMIP,CHRM3,CHST15,CNR1,CNTN4,COL4A1,COL4A2,COL6A1,CTSC,CTSL,CXCR4,CYBB,CYP19A1,CYP51A1,DENND4C,DHCR24,ERLIN2,FAT1,FCER1G,FCER2,FCGR1A,FCMR,FGD4,FHL1,FLT3,FN1,FZD7,GPC4,GPR183,GUCY1A2,HAVCR2,HLA-A,HMGCR,HSPA5,HVCN1,HYDIN…	127
Respiratory Disease	Lower respiratory tract disorder	2.73e-12		0.129	ADRA2B,APOE,C3AR1,CAV1,CD180,CD9,CHRM3,CPE,CYBB,CYP51A1,CYSLTR1,FABP5,GLIPR1,HMGCR,HRH1,INSR,KCNMA1,LIPA,LPL,MMP1,MMP12,MMP8,NLRC4,NPC2,PDE3B,PLA2G15,PLAU,POR,PSEN2,RGS2,SERPINI1,SPP1,TGFB2,TGFB3,TIE1,TLR4,TREM2	37
Dermatological Diseases and Conditions,Organismal Injury and Abnormalities	Psoriasis	2.76e-12			ACPP,ADAMDEC1,ADM,APOC1,APOE,ATP1B1,C3AR1,CALR,CAV1,CD36,CD63,CTSL,CTSV,FABP5,FADS1,FADS2,FCGR1A,FN1,GBA,H2AZ1,HMGCR,HSPA5,IFNGR1,IGFBP3,ITGA3,ITGA6,ITGAL,LDLR,MMP1,MMP12,MT1X,NR4A2,P2RX7,PLAU,POR,PPARG,PTGS1,SLAMF7,SLC16A1,SOD2,TIMP2,TLR1,TLR4	43
Cancer,Hematological Disease,Organismal Injury and Abnormalities	Hematologic cancer of cells	2.8e-12		-0.128	ABCG1,ADCY3,ANO5,ANOS1,ANTXR1,ARID2,ARMC9,ATP1B1,ATP6V0D2,BCL3,CADM1,CAV1,CCPG1,CD163,CD180,CD22,CD244,CD36,CD52,CD63,CD68,CDON,CEMIP,CHRM3,CNR1,CNTN4,COL4A1,COL4A2,COL6A1,CTSL,CXCR4,CYP51A1,DHCR24,FAT1,FCER2,FCMR,FHL1,FLT3,FN1,FZD7,GPR183,HAVCR2,HLA-A,HMGCR,HSPA5,HVCN1,IFNGR1,IGFBP3,ITGA3,ITGA4,ITM2C,KLHL4,LDLR,LIPG,LPCAT2,MERTK,MET,MMP1,MMP12,MSMO1,MTUS1,NID1,NLRC4,NR4A2,P2RY8,PDE3B,PDGFC,PIM2,…	91
Cardiovascular Disease,Organismal Injury and Abnormalities	Aortic dilatation	2.95e-12		0.496	ADM,AGT,APOE,CTSC,CTSL,LDLR,MMP12,MMP8,PLAU,RCAN1,SPN,SPP1,TGFB2,TGFB3,TIMP2,TMBIM1	16
Hematological System Development and Function,Lymphoid Tissue Structure and Development,Tissue Morphology	Quantity of lymphocytes	3e-12		1.785	ABCG1,AGT,APOE,ATP6AP2,BCL3,C3AR1,C5AR1,CAV1,CD180,CD22,CD244,CD36,CD84,CTSV,CXCR4,CYP19A1,CYSLTR1,FABP5,FCER1G,FCGR1A,FCMR,FLT3,FOSB,GCNT1,GNLY,GPR183,HAVCR2,HLA-A,HRH1,HVCN1,IFNGR1,IGFBP3,ITGA6,ITGAL,LDLR,MERTK,NPC2,P2RX7,PIGR,PIM2,PLAU,PPARG,RASGRP3,SLC33A1,SLC39A10,SPN,SPP1,ST14,ST6GAL1,TLR4,TRAF1,XBP1	52
Cancer,Organismal Injury and Abnormalities	Frequency of tumor	3.22e-12		-0.704	ABCB4,ABCC6,ACPP,ADAMDEC1,ADAMTS1,ADAMTS15,ADCY3,ADCY8,ADGRD1,ADM,AGT,ALCAM,ALDH1L2,ANO5,ANOS1,ANTXR1,APOE,ARID2,ARMC9,ASAH1,ASS1,ATP6AP2,ATP6V1C2,ATP8B1,ATP9A,BCL3,C2,C3AR1,CADM1,CALR,CAV1,CBS/CBSL,CCPG1,CD109,CD163,CD180,CD209,CD22,CD244,CD36,CD68,CD9,CEMIP,CEMIP2,CHRM3,CHST15,CNR1,CNTN4,CNTNAP3,COL4A1,COL4A2,COL6A1,COLGALT1,CPE,CPQ,CTSC,CTSL,CTSZ,CXCR4,CYBB,CYP19A1,CYP51A1,CYSLTR1,DCAF16,DEGS1…	245
Cancer,Hematological Disease,Organismal Injury and Abnormalities	Neoplasia of blood cells	3.26e-12		0.05	ABCB4,ABCG1,ADAMDEC1,ADCY3,AGT,AKT1S1,ANO5,ANOS1,ANTXR1,APOE,ARID2,ARMC9,ATP1B1,ATP6AP1,ATP6V0D2,ATP8B1,BCL3,CADM1,CALR,CAV1,CCPG1,CD163,CD180,CD22,CD244,CD36,CD52,CD63,CD68,CDON,CEMIP,CHRM3,CHST15,CNR1,CNTN4,COL4A1,COL4A2,COL6A1,CTSC,CTSL,CXCR4,CYBB,CYP51A1,DENND4C,DHCR24,ERLIN2,FAT1,FCER1G,FCER2,FCGR1A,FCMR,FGD4,FHL1,FLT3,FN1,FZD7,GPC4,GPR183,GUCY1A2,HAVCR2,HLA-A,HMGCR,HSPA5,HVCN1,HYDIN,IFNGR1,…	125
Cancer,Organismal Injury and Abnormalities	Lymphohematopoietic cancer	3.6e-12		0.497	ABCB4,ABCG1,ADCY3,AGT,AKT1S1,ANO5,ANOS1,ANTXR1,APOE,ARID2,ARMC9,ATP1B1,ATP6AP1,ATP6V0D2,ATP8B1,BCL3,CADM1,CALR,CAV1,CCPG1,CD163,CD180,CD22,CD244,CD36,CD52,CD63,CD68,CDON,CEMIP,CHRM3,CHST15,CNR1,CNTN4,COL4A1,COL4A2,COL6A1,CTSC,CTSL,CXCR4,CYBB,CYP19A1,CYP51A1,DENND4C,DHCR24,ERLIN2,FAT1,FCER1G,FCER2,FCGR1A,FCMR,FGD4,FHL1,FLT3,FN1,FZD7,GPC4,GPR183,GUCY1A2,HAVCR2,HLA-A,HMGCR,HSPA5,HVCN1,HYDIN,IFNGR1,I…	125
Cancer,Organismal Injury and Abnormalities	Tumorigenesis of epithelial neoplasm	3.63e-12		-0.308	ABCB4,ABCC6,ACPP,ADAMDEC1,ADAMTS1,ADAMTS15,ADCY3,ADCY8,ADGRD1,ADM,AGT,ALCAM,ALDH1L2,ANO5,ANOS1,ANTXR1,APOE,ARID2,ARMC9,ASAH1,ASS1,ATP6AP2,ATP6V1C2,ATP8B1,ATP9A,BCL3,C2,C3AR1,CADM1,CALR,CAV1,CBS/CBSL,CCPG1,CD109,CD163,CD180,CD209,CD22,CD244,CD36,CD68,CD9,CEMIP,CEMIP2,CHRM3,CHST15,CNR1,CNTN4,CNTNAP3,COL4A1,COL4A2,COL6A1,COLGALT1,CPE,CPQ,CTSC,CTSL,CTSZ,CXCR4,CYBB,CYP19A1,CYP51A1,CYSLTR1,DCAF16,DEGS1…	242
Lipid Metabolism,Small Molecule Biochemistry	Biosynthesis of polyunsaturated fatty acids	3.86e-12	Increased	2.919	AGT,APOE,C5AR1,CADM1,CAV1,CD209,CD36,DEGS1,EDNRA,FADS1,FADS2,FCER1G,FCGR1A,FN1,HRH1,ITGA3,LDLR,MGST2,NPC2,OLR1,P2RX7,PPARG,PTGS1,SCD,SIGLEC9,TLR4	26
Cellular Function and Maintenance	Uptake of cells	3.91e-12	Increased	2.354	APOE,CAV1,CD163,CD209,CD36,FCER1G,IGFBP3,LRP1,MET,MSR1,NLRC4,RPSA,TREM2	13
Cellular Movement	Cellular infiltration	4.09e-12		0.419	ABCB4,ABCG1,ADM,AGT,APOE,C2,C3AR1,C5AR1,CAV1,CD36,CNR1,CYBB,CYP19A1,CYSLTR1,FABP4,FCER1G,FN1,GBA,HLA-A,HSPA5,IFNGR1,IGFBP3,ITGA4,ITGAL,LDLR,MET,MMP12,MMP8,MSR1,NR1H3,P2RX7,PCOLCE2,PLAU,PPARG,PRCP,SERPINE2,SPP1,ST14,THBS2,TLR4	40
Lipid Metabolism,Small Molecule Biochemistry,Vitamin and Mineral Metabolism	Synthesis of cholesterol	4.1e-12		1.254	ABCG1,APOE,CAV1,CYP51A1,DHCR24,DHCR7,EBP,HMGCR,HSD17B7,LBR,LDLR,MSMO1,POR,SC5D,SCD,SPP1	16
Cell Signaling,Post-Translational Modification	Tyrosine phosphorylation of protein	4.16e-12	Increased	2.832	ADM,AGT,CALR,CD22,CD244,CD36,CD9,CHST15,FCER1G,FCGR1A,FN1,INSR,ITGA6,MET,MMP1,PSEN2,RET,SCARB1,SLC3A2,SPN,SPP1,ST6GAL1,TREM2	23
Organismal Injury and Abnormalities	Bleeding	4.69e-12	Decreased	-3.573	ABCB4,ABCG1,ADM,ADRA2B,AGT,APOE,CD52,CDON,COL4A1,COL4A2,CXCR4,CYP19A1,EDNRA,FCGR1A,FCGRT,FN1,GUCY1A2,IFNGR1,INSR,ITGA4,ITM2B,KCNE1,LRP1,MERTK,MMP8,NR1H3,PDE3B,PLAU,POR,PPARG,PSEN2,PTGS1,RECK,SPP1,TGFB3,THBS2,TIE1,TIMP2	38
Lipid Metabolism,Molecular Transport,Small Molecule Biochemistry	Efflux of lipid	4.76e-12	Increased	2.781	ABCB4,ABCG1,APOC1,APOE,CAV1,CD36,FABP4,LDLR,LIPG,LPL,LRP1,MMP12,MSR1,NPC2,NR1H3,PPARG,SCARB1,SCD,SLC16A1	19
Lipid Metabolism,Molecular Transport,Small Molecule Biochemistry	Efflux of cholesterol	5e-12	Increased	2.767	ABCB4,ABCG1,APOC1,APOE,CAV1,CD36,FABP4,LDLR,LIPG,LPL,LRP1,MMP12,MSR1,NPC2,NR1H3,PPARG,SCARB1,SCD	18
Digestive System Development and Function,Gastrointestinal Disease	Abnormal morphology of digestive system	5.03e-12			ABCB4,ANTXR1,APOE,ASAH1,BCL3,C3AR1,CAV1,CBS/CBSL,CD36,CDON,CYBB,CYP19A1,CYP51A1,EDNRA,FADS2,GBA,GCNT1,HEXA,IGFBP3,INSR,ITGA3,ITGA6,LDLR,LIPA,LPL,MERTK,MET,NFE2L1,NR1H3,PIGR,PLAU,PPARG,PTGS1,RDH10,RET,RPSA,SC5D,SOD2,SPP1,TGFB2,TGFB3,TIE1,TLR4,XBP1	44
Lipid Metabolism,Small Molecule Biochemistry	Lipolysis	5.21e-12	Increased	2.229	ADM,AGT,APOC1,APOE,ASAH1,CAV1,CD36,CHRM3,FABP4,FABP5,GALC,GBA,GDPD1,HEXA,LDLR,LIPA,LIPG,LPL,NPC2,NR1H3,PDE3B,PLIN2,PPARG,PTGS1,RGS2,SCARB1	26
Cancer,Organismal Injury and Abnormalities	Genitourinary carcinoma	5.51e-12			ABCB4,ABCC6,ACPP,ADAMDEC1,ADAMTS15,ADCY8,ADGRD1,ADM,ADRA2B,AGT,ALDH1L2,ANO5,ANTXR1,APOE,ARID2,ARMC9,ATP6AP2,ATP8B1,ATP9A,C2,C3AR1,CADM1,CALU,CAV1,CBS/CBSL,CCPG1,CD109,CD163,CD180,CD209,CD36,CD68,CD9,CDON,CEMIP,CEMIP2,CHRM3,CHST15,CNR1,CNTN4,CNTNAP3,COL4A1,COL4A2,CPE,CPQ,CTSC,CTSL,CTSV,CYBB,CYP19A1,CYP51A1,CYSLTR1,DCAF16,DEGS1,DENND4C,DHCR7,DHRS9,DYSF,EBP,ECM1,EDNRA,EPHX4,ERAP1,ERLIN2,ERMP1,ESYT1,…	220
Cardiovascular System Development and Function	Morphology of cardiovascular system	5.56e-12			ADGRD1,ADM,ADRA2B,AGT,APOE,CALR,CAV1,CBS/CBSL,CD36,CDON,CTSC,CTSV,CXCR4,CYBB,CYP19A1,CYP51A1,DHRS3,EDNRA,FN1,H2AZ1,HMGCR,HSD17B7,INSR,ITGA3,ITGA4,KCNE1,LDLR,LPL,MERTK,MMP1,MMP8,NID1,P2RX4,P2RX7,PDGFC,PLA2G15,PLAGL1,PLAU,POR,PPARG,PSEN2,PTGS1,RCAN1,RECK,RET,RGS2,SCARB1,SEMA3D,SERPINH1,SLC1A3,SLC8A1,SOD2,SPP1,TGFB2,TGFB3,THBS2,TIE1,TIMP2,TLR4,XBP1	60
Cancer,Organismal Injury and Abnormalities	Cancer of cells	6.38e-12		1.517	ABCB4,ABCG1,ABTB2,ADAMTS1,ADAMTS15,ADCY3,ADCY8,ADGRD1,AGT,AKT1S1,ALCAM,ANO5,ANOS1,ANTXR1,APOE,ARID2,ARMC9,ASAH1,ATP1B1,ATP6V0D2,BCL3,CADM1,CAV1,CCPG1,CD163,CD180,CD22,CD244,CD36,CD52,CD63,CD68,CD84,CDON,CEMIP,CHRM3,CHST15,CNR1,CNTN4,COL4A1,COL4A2,COL6A1,CTSC,CTSL,CXCR4,CYBB,CYP51A1,DHCR24,DHCR7,DYSF,ECM1,FABP4,FABP5,FAM135B,FAT1,FCER2,FCMR,FHL1,FLT3,FMNL2,FN1,FZD7,GALC,GALNT16,GCNT1,GPC4,GPNMB,GP…	171
Cancer,Organismal Injury and Abnormalities	Development of malignant tumor	6.61e-12		0.495	ABCB4,ABCC6,ACPP,ADAMDEC1,ADAMTS1,ADAMTS15,ADCY3,ADCY8,ADM,AGT,ALCAM,ALDH1L2,ANO5,ANOS1,ANTXR1,APOE,ARID2,ARMC9,ASAH1,ASS1,ATP6AP2,ATP6V1C2,ATP8B1,ATP9A,BCL3,C2,C3AR1,CADM1,CAV1,CBS/CBSL,CCPG1,CD109,CD163,CD180,CD209,CD22,CD244,CD36,CD68,CD9,CEMIP,CEMIP2,CHRM3,CHST15,CNR1,CNTN4,CNTNAP3,COL4A1,COL4A2,COL6A1,COLGALT1,CPE,CPQ,CTSC,CTSL,CTSZ,CXCR4,CYBB,CYP19A1,CYP51A1,CYSLTR1,DCAF16,DEGS1,DENND4C,DHC…	241
Organismal Injury and Abnormalities	Benign lesion	6.63e-12		-1.608	ADGRD1,ADRA2B,ALCAM,ANTXR1,APOE,ASS1,BCL3,CALR,CAV1,CEMIP,CHRM3,CNR1,COL4A1,COL4A2,COL6A1,CTSC,CXCR4,CYP19A1,DHCR7,DHRS3,EDNRA,FABP4,FABP5,FLT3,FOSB,FZD7,GUCY1A2,HLA-A,ICAM2,IGFBP3,INSR,ITGA3,ITGA6,ITM2C,MET,MMP1,MMP8,NR4A2,PDGFC,PLAU,POR,PPARG,PSEN2,PTGS1,RET,SCARB1,SCD,SERPINE2,SLC2A5,SLC33A1,SLC7A5,SNHG16,SOD2,SPARCL1,SPP1,ST14,TGFB3,THBS2,TIE1,TRPM8,UGCG	61
Cellular Function and Maintenance,Inflammatory Response	Phagocytosis	7.51e-12	Increased	4.305	C3AR1,CALR,CAV1,CD22,CD36,CYBB,DYSF,ERAP1,FCER1G,FCER2,FCGR1A,FCMR,ITGAL,ITGB5,KCNMA1,LDLR,LRP1,LY75,MERTK,MSR1,NLRC4,NR1H3,P2RX7,PALLD,PLAU,PPARG,SCARB1,SCARB2,SLAMF7,SLC11A1,STT3A,TLR1,TLR4,TREM2,XBP1	35
Gastrointestinal Disease,Hepatic System Disease,Organismal Injury and Abnormalities	Primary liver cirrhosis	7.74e-12			ABCB4,C5AR1,CD180,CXCR4,FLT3,FN1,HMGCR,ITGA6,LBR,LDLR,NR1H3,PPARG,SPP1,TGFB2,TGFB3,TLR4	16
Cell-To-Cell Signaling and Interaction,Hematological System Development and Function,Immune Cell Trafficking	Binding of antigen presenting cells	7.74e-12	Increased	2.813	ALCAM,APOE,CD209,CNR1,CTSZ,CXCR4,FCGR1A,ICAM2,ITGA4,ITGA6,ITGAL,LRP1,MSR1,PLAU,SCARB1,TREM2	16
Tissue Development	Organization of extracellular matrix	8.43e-12			AGT,BCL3,COL4A1,COL4A2,COL6A1,CTSL,CTSV,FN1,HSD17B12,ICAM2,ITGA3,ITGA4,ITGA6,ITGAL,ITGB5,LRP1,MMP1,MMP12,MMP8,NID1,RECK,SCUBE1,SPP1,TGFB2,TIMP2	25
Hereditary Disorder,Neurological Disease,Organismal Injury and Abnormalities	Familial encephalopathy	8.46e-12			ADCY8,ADGRD1,ADM,ADRA2B,ANOS1,APH1B,APOC1,APOE,ARID2,ARMC9,ASAH1,ATP1B1,ATP6AP2,BCAP31,CALR,CAV1,CD36,CD68,CDON,CHRM3,CNR1,COL4A1,COL4A2,COLGALT1,CYP51A1,DEGS1,DHCR24,DHCR7,ERAP1,ERLIN2,FCER1G,FCGR1A,GALC,GBA,HERPUD1,HEXA,HMGCR,HRH1,HSPA5,IFNGR1,INSR,ITM2B,KANK1,KCNIP2,KCNMA1,LDLR,LIPA,LPL,LY96,MERTK,MMP1,MT1X,MT2A,NR4A2,OLR1,OXR1,PDE3B,PLAU,PLK2,PPARG,PSEN2,PTGS1,RCAN1,RPSA,SCARB2,SCD,SELENOS,SE…	79
Cell Death and Survival	Cell death of phagocytes	9.1e-12		0.617	ABCG1,APOE,C3AR1,CNR1,CXCR4,CYBB,FABP4,FCER1G,HAVCR2,LDLR,LRP1,MMP8,MSR1,NLRC4,P2RX7,PDGFC,PPARG,SCARB1,SERPINF1,SIGLEC9,SLC39A10,SOD2,ST6GAL1,TLR4,TREM2	25
Inflammatory Disease,Inflammatory Response,Neurological Disease,Organismal Injury and Abnormalities	Encephalitis	9.18e-12		-0.536	ALCAM,C3AR1,CALR,CAV1,CD36,CD68,CYP51A1,DHCR24,DHCR7,ECM1,FCER1G,FCGR1A,HAVCR2,HLA-A,HMGCR,HRH1,HSD17B7,HSPA5,IFNGR1,ITGA4,ITGAL,ITM2B,MERTK,MMP8,MSMO1,NR4A2,NRROS,PPARG,SC5D,SLC33A1,SPN,SPP1,TLR4,TREM2,XBP1	35
Inflammatory Response,Respiratory Disease	Inflammation of respiratory system component	9.34e-12		-1.624	ABCG1,ADRA2B,ANTXR1,APOE,ATP1B1,C3AR1,C5AR1,CAV1,CD180,CD36,CD68,CHRM3,CYBB,CYP51A1,CYSLTR1,FCGR1A,FCGRT,FN1,HAVCR2,HLA-A,HMGCR,HRH1,HSPA5,HYDIN,IFNGR1,IGFBP3,INSR,ITGA4,KCNMA1,LDLR,LIPA,LY96,MERTK,MMP12,MMP8,NLRC4,NR1H3,PDE3B,PLAU,PPARG,PTGS1,THBS2,TLR4	43
Cardiovascular Disease,Cardiovascular System Development and Function	Abnormal morphology of cardiovascular system	9.86e-12			ADGRD1,ADM,ADRA2B,AGT,APOE,CALR,CAV1,CBS/CBSL,CD36,CDON,CTSC,CTSV,CXCR4,CYBB,CYP19A1,CYP51A1,DHRS3,EDNRA,FN1,H2AZ1,HMGCR,HSD17B7,INSR,ITGA3,ITGA4,KCNE1,LDLR,LPL,MERTK,MMP1,MMP8,NID1,P2RX4,PDGFC,PLA2G15,PLAU,POR,PPARG,PSEN2,RCAN1,RECK,RET,RGS2,SCARB1,SEMA3D,SLC1A3,SLC8A1,SOD2,SPP1,TGFB2,TGFB3,THBS2,TIE1,TIMP2,TLR4,XBP1	56
Cellular Function and Maintenance	Endocytosis by eukaryotic cells	1.01e-11	Increased	4.992	ANTXR1,APOE,ATP6AP1,C3AR1,CALR,CAV1,CD163,CD209,CD22,CD36,ERAP1,FCER1G,FCGR1A,FCMR,HSPA5,ITGAL,LRP1,LY75,MERTK,MET,MSR1,P2RX7,PALLD,PLAU,PPARG,PSEN2,SCARB1,SCARB2,SLAMF7,STT3A,TGFB3,TLR4,TREM2,XBP1	34
Cardiovascular Disease,Organismal Injury and Abnormalities	Aortic aneurysm	1.02e-11		0.832	ADM,AGT,APOE,CTSC,CTSL,LDLR,MMP12,MMP8,PLAU,RCAN1,SPN,SPP1,TGFB2,TGFB3,TIMP2	15
Organismal Development,Organismal Injury and Abnormalities	Abnormal morphology of abdomen	1.02e-11			ABCB4,ACPP,ADAMTS1,AGT,ANTXR1,APOE,ASAH1,BCL3,C3AR1,CALR,CAV1,CBS/CBSL,CD36,CD9,CHRM3,CYBB,CYP19A1,DHCR7,FADS2,FAT1,FCER1G,GBA,GCNT1,HEXA,HS2ST1,HSPA4L,IFNGR1,IGFBP3,INSR,ITGA3,ITGA6,LDLR,LIPA,LPL,MERTK,MET,MSR1,NFE2L1,NR1H3,PIGR,PLA2G15,PLAGL1,PLAU,PPARG,PSEN2,PTGS1,RDH10,RET,RPSA,SC5D,SCARB1,SCARB2,SERPINE2,SOD2,SPP1,TGFB2,TGFB3,TIE1,TLR4,XBP1	60
Cell Death and Survival	Apoptosis of myeloid cells	1.06e-11		-0.752	ABCG1,APOE,ASAH1,C3AR1,CXCR4,CYBB,FCER1G,FCGR1A,HAVCR2,LDLR,LRP1,MMP8,MSR1,P2RX7,PALLD,PDGFC,PPARG,SERPINF1,SIGLEC9,SLC39A10,SOD2,ST6GAL1,TLR4,TREM2	24
Cell-To-Cell Signaling and Interaction,Hematological System Development and Function	Activation of myeloid cells	1.09e-11	Increased	2.19	AGT,APOE,C5AR1,CD163,CD226,CD300A,CD36,CD63,CD84,CNR1,CYBB,DYSF,FCER1G,FN1,HAVCR2,HLA-A,LRP1,LY96,MET,MSR1,NR1H3,P2RX7,PSEN2,PTGS1,RET,SERPINF1,SIGLEC9,SLC11A1,SLC7A2,SPP1,TLR4,TREM2	32
Cancer,Organismal Injury and Abnormalities	Development of carcinoma	1.1e-11		0.598	ABCB4,ABCC6,ACPP,ADAMDEC1,ADAMTS1,ADAMTS15,ADCY3,ADCY8,ADM,AGT,ALCAM,ALDH1L2,ANO5,ANOS1,ANTXR1,APOE,ARID2,ARMC9,ASAH1,ASS1,ATP6AP2,ATP6V1C2,ATP8B1,ATP9A,BCL3,C2,C3AR1,CADM1,CAV1,CBS/CBSL,CCPG1,CD109,CD163,CD180,CD209,CD22,CD244,CD36,CD68,CD9,CEMIP,CEMIP2,CHRM3,CHST15,CNR1,CNTN4,CNTNAP3,COL4A1,COL4A2,COL6A1,COLGALT1,CPE,CPQ,CTSC,CTSL,CTSZ,CYBB,CYP19A1,CYP51A1,CYSLTR1,DCAF16,DEGS1,DENND4C,DHCR7,DYS…	238
Cancer,Hematological Disease,Organismal Injury and Abnormalities	Hematologic cancer	1.14e-11		0.419	ABCB4,ABCG1,ADCY3,AGT,AKT1S1,ANO5,ANOS1,ANTXR1,APOE,ARID2,ARMC9,ATP1B1,ATP6AP1,ATP6V0D2,ATP8B1,BCL3,CADM1,CALR,CAV1,CCPG1,CD163,CD180,CD22,CD244,CD36,CD52,CD63,CD68,CDON,CEMIP,CHRM3,CHST15,CNR1,CNTN4,COL4A1,COL4A2,COL6A1,CTSC,CTSL,CXCR4,CYBB,CYP51A1,DENND4C,DHCR24,ERLIN2,FAT1,FCER1G,FCER2,FCGR1A,FCMR,FGD4,FHL1,FLT3,FN1,FZD7,GPC4,GPR183,GUCY1A2,HAVCR2,HLA-A,HMGCR,HSPA5,HVCN1,HYDIN,IFNGR1,IGFBP3,IN…	123
Cancer,Organismal Injury and Abnormalities	Advanced malignant tumor	1.18e-11	Increased	2.077	ADAMTS1,ADM,ADRA2B,ALCAM,APOE,ARID2,ASAH1,ATP8B1,C5AR1,CALR,CALU,CAV1,CD226,CD36,CD52,CD9,CEMIP,COL4A1,COL4A2,CTSZ,CXCR4,CYBB,CYP19A1,CYP51A1,EDNRA,FABP5,FAT1,FCGR1A,FLT3,FN1,FZD7,GPNMB,HMGCR,HRH1,IFNGR1,INSR,ITGA3,ITGA4,ITGA6,ITGAL,KCNJ2,KCNMA1,LRP1,MERTK,MET,MMP1,MMP8,MTUS1,MYBPH,P2RY8,PALLD,PLAU,POR,PTGS1,RECK,RET,ROBO4,SCD,SERPINE2,SERPINF1,SLC12A7,SNHG16,SOD2,SPP1,SSR2,TGFB2,TGFB3,TLR4	68
Organismal Survival	Survival of organism	1.21e-11		0.207	ABCB4,ADM,AGT,APOE,ASAH1,C3AR1,C5AR1,CADM1,CALR,CAV1,CNR1,CTSC,CXCR4,CYBB,FCER2,FCGRT,FCMR,FLT3,GALC,HLA-A,HSPA4L,IFNGR1,INSR,ITGA3,ITGA4,ITGAL,LDLR,LIPG,LPL,LY96,MMP12,MMP8,NLRC4,OLR1,PIM2,PPARG,PTGS1,RDH10,RECK,RET,RNF122,SCARB1,SESN3,SLC11A1,SLC33A1,SLC39A10,SOD2,SPP1,ST14,THBS2,TLR4,TREM2,XBP1	53
Inflammatory Response	Immune response of cells	1.23e-11	Increased	4.382	AGT,APOE,C3AR1,C5AR1,CALR,CAV1,CD180,CD22,CD226,CD244,CD36,CD68,DYSF,ERAP1,FCER1G,FCGR1A,FCMR,FN1,HAVCR2,HLA-A,HRH1,IFNGR1,ITGA4,ITGAL,ITGB5,LDLR,LRP1,LY75,LY96,MERTK,MET,MSR1,NR4A2,P2RX7,PALLD,PLAU,PPARG,RET,SCARB1,SLAMF7,SLC11A1,STT3A,TLR1,TLR4,TREM2,XBP1	46
Cell Death and Survival	Cell death of myeloid cells	1.25e-11		0.101	ABCG1,APOE,ASAH1,C3AR1,CXCR4,CYBB,FABP4,FCER1G,FCGR1A,HAVCR2,LDLR,LRP1,MMP8,MSR1,NLRC4,P2RX7,PALLD,PDGFC,PPARG,SERPINF1,SIGLEC9,SLC39A10,SOD2,ST6GAL1,TLR4,TREM2	26
Neurological Disease	Progressive neuropathy	1.34e-11			ADAMTS1,ADRA2B,AGT,ALCAM,ANTXR1,APOE,CD36,CD52,CHRM3,CNR1,CYP51A1,CYSLTR1,DHCR24,DHCR7,FCGR1A,GALC,GBA,GPNMB,HAVCR2,HMGCR,HRH1,HSPA5,ITGA4,KCND1,KCNMA1,LDLR,LPL,MERTK,NFE2L1,NR1H3,NR4A2,P2RX7,PDGFC,PLK2,PTGS1,RET,SC5D,SCARB2,SELENOF,SLC1A3,SLC1A4,SOD2,SPARCL1,SPP1,ST8SIA4,TLR4,TMED10,XBP1	48
Immunological Disease	Hypersensitive reaction	1.38e-11		1.356	ADRA2B,ALCAM,APOE,ATP1B1,BCL3,C3AR1,CALR,CD300A,CD63,CHRM3,CNR1,CTSL,CTSV,CXCR4,CYSLTR1,ECM1,FABP4,FABP5,FADS2,FCER1G,FCER2,FCGR1A,GCNT1,H2AZ1,HAVCR2,HLA-A,HRH1,ITGA6,LPL,NR4A2,PPARG,PTGS1,RGS13,SOD2,SPP1,TLR4	36
Dermatological Diseases and Conditions,Organismal Injury and Abnormalities	Skin lesion	1.52e-11		0.698	ABCB4,ABCC6,ABCG1,ABTB2,ACPP,ADAMDEC1,ADAMTS15,ADCY3,ADCY8,ADGRD1,ADRA2B,AGT,ANO5,ANOS1,ANTXR1,APOE,ARID2,ASAH1,ASS1,ATP6AP1,ATP6V1C2,ATP8B1,ATP9A,C2,C3AR1,C5AR1,C5AR2,CADM1,CALU,CAV1,CD109,CD163,CD180,CD209,CD22,CD226,CD300A,CD36,CD52,CD84,CEMIP,CEMIP2,CHRM3,CHST15,CNIH3,CNR1,CNTN4,CNTNAP3,COL4A1,COL4A2,COL6A1,COLGALT1,CPE,CPQ,CTSL,CTSV,CYBB,CYP19A1,CYSLTR1,DCAF16,DDOST,DENND4C,DHCR7,DHRS9,DYSF,…	223
Cancer,Hematological Disease,Organismal Injury and Abnormalities	Myeloid or lymphoid neoplasm	1.68e-11		0.05	ABCB4,ABCG1,ADCY3,AGT,AKT1S1,ANO5,ANOS1,ANTXR1,APOE,ARID2,ARMC9,ATP1B1,ATP6AP1,ATP6V0D2,ATP8B1,BCL3,CADM1,CALR,CAV1,CCPG1,CD163,CD180,CD22,CD244,CD36,CD52,CD63,CD68,CDON,CEMIP,CHRM3,CHST15,CNR1,CNTN4,COL4A1,COL4A2,COL6A1,CTSC,CTSL,CXCR4,CYBB,CYP51A1,DENND4C,DHCR24,ERLIN2,FAT1,FCER1G,FCER2,FCMR,FGD4,FHL1,FLT3,FN1,FZD7,GPC4,GPR183,GUCY1A2,HAVCR2,HLA-A,HMGCR,HSPA5,HVCN1,HYDIN,IFNGR1,IGFBP3,INSR,ITGA…	123
Carbohydrate Metabolism	Metabolism of carbohydrate	1.9e-11	Increased	2.972	AGT,APOE,CD22,CD244,CD36,CEMIP,CEMIP2,CHST15,CYSLTR1,DYSF,FABP4,FABP5,GPC4,GRB10,HEXA,HLA-A,HRH1,HS2ST1,HSPA5,IGFBP3,INSR,LPL,MMP12,NEU1,NFE2L1,NR4A2,PDE3B,PDIA6,PIM2,PLA2G15,PLAU,PLIN2,PPARG,PTDSS1,RGS2,SCD,SDC2,SELENOS,SIAE,SLC2A5,SLC44A2,SLC44A5,SPP1,ST6GAL1,ST8SIA4,ST8SIA5,TGFB2,TGFB3,XBP1	49
Lipid Metabolism,Molecular Transport,Small Molecule Biochemistry	Concentration of triacylglycerol	2.08e-11		-0.263	AGT,APOC1,APOE,CAV1,CBS/CBSL,CD36,CHRM3,CYBB,CYP19A1,FABP4,FABP5,FADS2,HRH1,INSR,LDLR,LIPA,LIPG,LPL,LRP1,MMP8,NEU1,NR1H3,PDE3B,PLIN2,POR,PPARG,SCARB1,SCD,SOD2,SPP1,XBP1	31
Cancer,Gastrointestinal Disease,Hepatic System Disease,Organismal Injury and Abnormalities	Liver cancer	2.11e-11		-0.113	ABCB4,ABCC6,ABCG1,ACPP,ADAMDEC1,ADAMTS1,ADCY8,ADRA2B,AGT,ALCAM,ANO5,APMAP,APOE,ARID2,ASAH1,ASS1,ATP1B1,ATP6V1C2,C3AR1,C5AR2,CALU,CD109,CD163,CD209,CD22,CD36,CD84,CEMIP2,CNR1,CNTNAP3,COL4A1,COL4A2,COL6A1,CPQ,CTSC,CTSL,CTSV,CXCR4,CYP51A1,DENND4C,DHCR24,DHCR7,DYSF,ECM1,EDNRA,ERLIN2,ERMP1,FADS1,FAT1,FCGRT,FCMR,FHL1,FLT3,FN1,FZD7,GALC,GDPD1,GPC4,GPR183,GRB10,GUCY1A2,HAVCR2,HERPUD1,HMGCR,HS2ST1,HSPA5,H…	164
Cancer,Organismal Injury and Abnormalities	Benign solid tumor	2.29e-11		-0.78	ADGRD1,ADRA2B,ALCAM,ANTXR1,APOE,ASS1,BCL3,CALR,CAV1,CEMIP,CHRM3,CNR1,COL4A1,COL4A2,COL6A1,CTSC,CXCR4,CYP19A1,EDNRA,FABP4,FABP5,FLT3,FOSB,FZD7,GUCY1A2,HLA-A,ICAM2,IGFBP3,INSR,ITGA6,ITM2C,MET,MMP1,MMP8,NR4A2,PDGFC,POR,PPARG,PSEN2,PTGS1,RET,SCARB1,SCD,SERPINE2,SLC2A5,SLC33A1,SLC7A5,SNHG16,SOD2,SPARCL1,SPP1,TGFB3,THBS2,TIE1,UGCG	55
Lipid Metabolism,Small Molecule Biochemistry,Vitamin and Mineral Metabolism	Steroid metabolism	2.34e-11	Increased	2.274	ABCG1,AGT,APOE,ATP8B1,CAV1,CYP19A1,CYP51A1,DHCR24,DHCR7,DHRS9,EBP,GBA,HMGCR,HSD17B7,ITGA6,KCNMA1,LBR,LDLR,LIPA,LRP1,MSMO1,NR1H3,POR,SC5D,SCARB1,SCD,SPP1	27
Cancer,Gastrointestinal Disease,Hepatic System Disease,Organismal Injury and Abnormalities	Liver tumor	2.35e-11		-0.159	ABCB4,ABCC6,ABCG1,ACPP,ADAMDEC1,ADAMTS1,ADCY8,ADGRD1,ADRA2B,AGT,ALCAM,ANO5,APMAP,APOE,ARID2,ASAH1,ASS1,ATP1B1,ATP6V1C2,C3AR1,C5AR2,CADM1,CALU,CD109,CD163,CD209,CD22,CD36,CD84,CEMIP2,CNR1,CNTNAP3,COL4A1,COL4A2,COL6A1,CPQ,CTSC,CTSL,CTSV,CTSZ,CXCR4,CYP51A1,DEGS1,DENND4C,DHCR24,DHCR7,DYSF,ECM1,EDNRA,ERAP1,ERLIN2,ERMP1,FABP5,FADS1,FAT1,FCGRT,FCMR,FHL1,FLT3,FN1,FZD7,GALC,GCNT1,GDPD1,GPC4,GPR183,GRB10,G…	183
Molecular Transport	Secretion of molecule	2.37e-11		1.561	ABCB4,ABCG1,ADM,ADRA2B,AGT,APOE,ASAH1,ATP8B1,C3AR1,CADM1,CD300A,CD36,CHRM3,CNR1,CPE,CYP51A1,DYSF,EDNRA,FABP4,FCER1G,FN1,FOSB,HMGCR,HSPA5,LDLR,MET,NPC2,NR1H3,OLR1,P2RX7,PDIA4,PLIN2,PPARG,PTGS1,RET,SCARB1,SCD,SLC1A3,SOD2,TGFB2,TGFB3,TLR4,TREM2	43
Cell Death and Survival	Cell survival	2.44e-11	Increased	3.305	ABCB4,ABCC6,ADAMTS1,ADM,ALCAM,ANTXR1,APOE,ASAH1,ASS1,BCAP31,BCL3,C5AR2,CADM1,CALR,CAV1,CD22,CD300A,CD9,CXCR4,CYBB,DHCR24,ECM1,FAT1,FCER1G,FCGR1A,FCMR,FKBP5,FLT3,FN1,GNLY,GPNMB,GRB10,HERPUD1,HLA-A,HSPA5,IGFBP3,INSR,ITGA3,ITGA6,ITGAL,LRP1,MERTK,MET,MMP1,MSR1,NR4A2,NUP210,OLR1,P2RX7,PIM2,PLAGL1,PLAU,PLK2,POR,PPARG,PRCP,PSEN2,RCAN1,RET,RPSA,SCARB1,SCD,SELENOS,SERPINF1,SERPINI1,SLC11A1,SLC16A1,SLC1A3,…	82
Neurological Disease	Motor dysfunction or movement disorder	2.7e-11	Decreased	-2.745	ADGRD1,ADRA2B,APOE,ASAH1,ATP1B1,ATP6AP2,BCAP31,CAV1,CD68,CHRM3,CNR1,CPE,CTSV,CYP19A1,CYP51A1,DHCR7,ERLIN2,FCGR1A,FOSB,GALC,GBA,GLDN,HERPUD1,HEXA,HMGCR,HRH1,HSPA5,IFNGR1,KANK1,KCND1,KCNIP2,KCNMA1,LDLR,LPL,LRP1,MERTK,MT1X,MT2A,NFE2L1,NPC2,NR4A2,OXR1,PLK2,PPARG,PTGS1,RCAN1,RET,RGS2,RPSA,SCARB2,SCD,SELENOF,SERPINE2,SERPINI1,SLC1A3,SLC1A4,SLC33A1,SOD2,SPARCL1,SPP1,ST8SIA4,SUN2,SYPL1,TLR4,TMED10,UGCG,X…	67
Organismal Injury and Abnormalities,Tissue Morphology	Morphology of lesion	2.8e-11			AGT,AKT1S1,ANTXR1,APOE,CAV1,CBS/CBSL,CHRM3,CNR1,CTSV,CTSZ,FABP4,FCER1G,HLA-A,LDLR,LPL,MET,MMP1,MMP12,MSR1,MYDGF,NR1H3,OLR1,P2RX7,PLAGL1,PLAU,RCAN1,RET,SCARB1,SERPINI1,SPN,SPP1,ST8SIA4,TGFB2,TIMP2,TLR4	35
Lipid Metabolism,Molecular Transport,Small Molecule Biochemistry	Concentration of fatty acid	2.81e-11		0.247	AGT,APOC1,APOE,C3AR1,C5AR1,CAV1,CBS/CBSL,CD36,CYSLTR1,FABP4,FABP5,FADS2,HRH1,HSD17B12,HSPA5,INSR,LDLR,LIPA,LPL,LRP1,MERTK,OLR1,P2RX4,PDE3B,PLIN2,PPARG,PTGS1,SCARB1,SCD	29
Endocrine System Disorders,Metabolic Disease,Organismal Injury and Abnormalities	Insulin resistance	2.88e-11		-0.58	ABCG1,ADM,AGT,APOC1,APOE,BCL3,C3AR1,CAV1,CD36,CNR1,CPE,CYBB,CYP19A1,DEGS1,FABP4,GUCY1A2,HMGCR,HRH1,INSR,LDLR,LIPA,LPL,PDE3B,PPARG,PRCP,PTGS1,SCD,SLC45A3,SOD2,TLR4,TPST1	31
Neurological Disease	Progressive motor neuropathy	3.05e-11			ADAMTS1,ADRA2B,AGT,ALCAM,APOE,CD36,CD52,CHRM3,CNR1,CYP51A1,CYSLTR1,DHCR24,DHCR7,FCGR1A,GALC,GBA,GPNMB,HAVCR2,HMGCR,HRH1,HSPA5,ITGA4,KCND1,KCNMA1,LDLR,LPL,MERTK,NFE2L1,NR1H3,NR4A2,P2RX7,PDGFC,PLK2,PTGS1,RET,SC5D,SCARB2,SELENOF,SLC1A3,SLC1A4,SOD2,SPARCL1,SPP1,ST8SIA4,TLR4,TMED10,XBP1	47
Inflammatory Disease,Neurological Disease,Skeletal and Muscular Disorders	Multiple Sclerosis	3.06e-11			ADRA2B,AGT,ALCAM,CD52,CHRM3,CNR1,CYP51A1,CYSLTR1,DHCR24,DHCR7,FCGR1A,HAVCR2,HMGCR,HRH1,HSPA5,ITGA4,KCND1,KCNMA1,MERTK,NR1H3,P2RX7,PTGS1,SC5D,SLC1A4,SPP1,XBP1	26
Dermatological Diseases and Conditions,Inflammatory Disease,Inflammatory Response,Organismal Injury and Abnormalities	Dermatitis	3.37e-11		-0.341	APOE,BCL3,C3AR1,C5AR1,CALR,CHRM3,CNR1,CTSL,CTSV,CXCR4,CYP51A1,CYSLTR1,FABP4,FABP5,FADS2,FCER1G,FCER2,GBA,HAVCR2,HLA-A,HRH1,IFNGR1,INSR,ITGA6,LDLR,LPL,MMP1,NR4A2,POR,PPARG,PSEN2,PTGS1,SLC33A1,THBS2,TLR4	35
Cellular Function and Maintenance	Endocytosis	3.63e-11	Increased	4.73	ANTXR1,APOC1,APOE,ATP6AP1,C3AR1,CALR,CAV1,CD163,CD209,CD22,CD300A,CD36,CD63,CYBB,ERAP1,FCER1G,FCER2,FCGR1A,FCMR,FGD4,HSPA5,INSR,ITGAL,LDLR,LRP1,LY75,MERTK,MET,MSR1,NR1H3,P2RX7,PALLD,PLAU,PPARG,PSEN2,SCARB1,SCARB2,SLAMF7,ST6GAL1,STT3A,TGFB3,TLR4,TREM2,XBP1	44
Cell-mediated Immune Response,Cellular Movement,Hematological System Development and Function,Immune Cell Trafficking	Cell movement of T lymphocytes	3.74e-11	Increased	2.912	AGT,APOE,CALR,CAV1,COL4A1,CTSV,CXCR4,CYSLTR1,FN1,GCNT1,GNLY,HLA-A,IFNGR1,INSR,ITGA3,ITGA4,ITGA6,LDLR,NR1H3,P2RX7,SERPINE2,SPP1,ST14,THBS2,TIMP2,TLR4	26
Lipid Metabolism,Small Molecule Biochemistry,Vitamin and Mineral Metabolism	Synthesis of terpenoid	3.76e-11		1.43	ABCG1,AGT,APOE,ASAH1,ATP8B1,CAV1,CYP19A1,CYP51A1,DHCR24,DHCR7,DHRS9,EBP,HMGCR,HRH1,HSD17B7,ITGA6,LBR,LDLR,MSMO1,NR1H3,NR4A2,POR,RDH10,SC5D,SCARB1,SCD,SERPINE2,SPP1,TLR4	29
Connective Tissue Disorders,Immunological Disease,Inflammatory Disease,Inflammatory Response,Organismal Injury and Abnormalities,Skeletal and Muscular Disorders	Rheumatoid arthritis	3.83e-11			ADCY8,ADM,ADRA2B,APOE,ATP1B1,C2,C3AR1,C5AR1,CALR,CD180,CD244,CD36,CD68,CEMIP,COL4A2,CTSC,CXCR4,CYP19A1,FABP4,FCGRT,FKBP5,FLT3,FN1,FOSB,GNLY,GPC4,GRB10,HAVCR2,HEXA,HLA-A,HMGCR,MMP1,NR1H3,NR4A2,PCM1,PDGFRL,PPARG,PTGS1,RECK,RNF149,RPSA,SDC2,SLC7A2,SPP1,TGFB2,TLR1,TLR4,TPST1,TRAF1,XBP1	50
Lipid Metabolism,Molecular Transport,Small Molecule Biochemistry	Concentration of acylglycerol	3.91e-11		0.09	AGT,APOC1,APOE,CAV1,CBS/CBSL,CD36,CHRM3,CYBB,CYP19A1,FABP4,FABP5,FADS2,HRH1,INSR,LDLR,LIPA,LIPG,LPL,LRP1,MMP8,NEU1,NR1H3,P2RX7,PDE3B,PLIN2,POR,PPARG,SCARB1,SCD,SOD2,SPP1,XBP1	32
Cardiovascular Disease,Neurological Disease,Organismal Injury and Abnormalities	Cerebrovascular dysfunction	3.99e-11		0	ADCY8,ADRA2B,AKT1S1,APOE,CD36,CHRM3,CNR1,COL4A1,COLGALT1,CYBB,EDNRA,FN1,HMGCR,HRH1,INSR,ITM2B,KCNE1,LDLR,LIPA,LPL,LRP1,LY96,OLR1,PDE3B,PLK2,PPARG,PTGS1,SELENOS,THBS2	29
Cardiovascular Disease,Hereditary Disorder,Organismal Injury and Abnormalities	Familial vascular disease	4.27e-11			ABCC6,ADCY8,ADRA2B,ANTXR1,CAV1,CD36,COL4A1,COLGALT1,EDNRA,HMGCR,HRH1,INSR,LBR,LDLR,LIPA,LY96,OLR1,PDE3B,PPARG,PTGS1,RDH10,SELENOS,SOD2,TGFB2,TGFB3,THBS2	26
Cancer,Organismal Injury and Abnormalities	Secondary tumor	4.33e-11	Increased	2.077	ADAMTS1,ADM,ADRA2B,ALCAM,APOE,ARID2,ASAH1,C5AR1,CALR,CALU,CAV1,CD226,CD36,CD9,CEMIP,COL4A1,COL4A2,CTSZ,CXCR4,CYBB,CYP19A1,CYP51A1,EDNRA,FABP5,FAT1,FCGR1A,FLT3,FN1,FZD7,GPNMB,HMGCR,HRH1,IFNGR1,INSR,ITGA3,ITGA4,ITGA6,ITGAL,KCNJ2,LRP1,MERTK,MET,MMP1,MMP8,MTUS1,MYBPH,PALLD,PLAU,POR,PTGS1,RECK,RET,ROBO4,SCD,SERPINF1,SLC12A7,SNHG16,SOD2,SPP1,SSR2,TGFB2,TGFB3,TLR4	63
Cellular Development,Cellular Growth and Proliferation,Hematological System Development and Function,Lymphoid Tissue Structure and Development	Cell proliferation of T lymphocytes	4.68e-11	Increased	2.374	ABCG1,ACPP,ALCAM,APOE,C5AR1,CALR,CAV1,CBS/CBSL,CD209,CD226,CD244,CD36,CD84,CTSZ,CXCR4,ERAP1,FABP4,FCER1G,FLT3,FN1,GCNT1,GPNMB,HAVCR2,HRH1,HSPA5,IFNGR1,INSR,ITGAL,LBR,MERTK,MYDGF,P2RX7,PIM2,PLAU,PPARG,RASGRP3,RCAN1,RGS2,SLC3A2,SPN,SPP1,TGFB2,TLR4,TRAF1	44
Lipid Metabolism,Molecular Transport,Small Molecule Biochemistry	Secretion of lipid	4.89e-11		1.564	ABCB4,ABCG1,ADM,AGT,APOE,ASAH1,ATP8B1,C3AR1,CD36,FABP4,FN1,FOSB,LDLR,NPC2,NR1H3,P2RX7,PLIN2,PTGS1,RET,SCARB1,SCD,SOD2	22
Cancer,Organismal Injury and Abnormalities	Neoplasia of cells	4.98e-11		1.807	ABCB4,ABCG1,ABTB2,ADAMDEC1,ADAMTS1,ADAMTS15,ADCY3,ADCY8,ADGRD1,AGT,AKT1S1,ALCAM,ANO5,ANOS1,ANTXR1,APOE,ARID2,ARMC9,ASAH1,ATP1B1,ATP6AP1,ATP6V0D2,ATP8B1,BCL3,CADM1,CALR,CAV1,CCPG1,CD163,CD180,CD22,CD244,CD36,CD52,CD63,CD68,CD84,CDON,CEMIP,CHRM3,CHST15,CNR1,CNTN4,COL4A1,COL4A2,COL6A1,CTSC,CTSL,CXCR4,CYBB,CYP51A1,DENND4C,DHCR24,DHCR7,DYSF,ECM1,ERLIN2,FABP4,FABP5,FAM135B,FAT1,FCER1G,FCER2,FCGR1A,FCMR…	186
Cell-To-Cell Signaling and Interaction,Inflammatory Response	Immune response of leukocytes	5.19e-11	Increased	3.498	APOE,C3AR1,C5AR1,CALR,CD180,CD226,CD244,CD36,CD68,FCER1G,FCGR1A,FCMR,FN1,HAVCR2,IFNGR1,ITGA4,ITGAL,LY96,MERTK,MSR1,P2RX7,PALLD,PLAU,PPARG,RET,SCARB1,SLAMF7,TLR4,TREM2,XBP1	30
Inflammatory Disease,Inflammatory Response,Organismal Injury and Abnormalities,Respiratory Disease	Inflammation of lung	5.19e-11	Decreased	-2.146	ABCG1,APOE,ATP1B1,CAV1,CD180,CD36,CHRM3,CYBB,CYP51A1,CYSLTR1,FCGR1A,FCGRT,HLA-A,HMGCR,HRH1,HSPA5,IFNGR1,IGFBP3,LDLR,LIPA,LY96,MERTK,MMP12,MMP8,NLRC4,NR1H3,PLAU,PPARG,PTGS1,THBS2,TLR4	31
Cardiovascular System Development and Function,Tissue Morphology	Morphology of blood vessel	5.62e-11			ADM,AGT,APOE,CBS/CBSL,CDON,CXCR4,EDNRA,FN1,HMGCR,HSD17B7,ITGA3,ITGA4,LDLR,LPL,MERTK,NID1,P2RX4,PPARG,PTGS1,RECK,SCARB1,SEMA3D,SERPINH1,SPP1,TGFB2,TGFB3,THBS2,TIMP2,XBP1	29
Organismal Injury and Abnormalities,Respiratory Disease	Lung injury	5.86e-11		0.121	ADM,ADRA2B,C2,C5AR1,CAV1,CD180,CHRM3,CYP51A1,FN1,HSPA5,IGFBP3,LY96,MERTK,MMP12,MMP8,NR1H3,OLR1,PPARG,PTGS1,SLC44A2,TIMP2,TLR4,XBP1	23
Cancer,Gastrointestinal Disease,Hepatic System Disease,Organismal Injury and Abnormalities	Liver carcinoma	6.62e-11		0.064	ABCB4,ABCC6,ABCG1,ACPP,ADAMDEC1,ADAMTS1,ADCY8,AGT,ALCAM,ANO5,APMAP,APOE,ARID2,ASAH1,ASS1,ATP1B1,ATP6V1C2,C3AR1,C5AR2,CALU,CD109,CD163,CD209,CD22,CD36,CD84,CEMIP2,CNR1,CNTNAP3,COL4A1,COL4A2,COL6A1,CPQ,CTSC,CTSL,CTSV,CXCR4,CYP51A1,DENND4C,DHCR24,DHCR7,DYSF,ECM1,EDNRA,ERLIN2,ERMP1,FADS1,FAT1,FCGRT,FCMR,FHL1,FLT3,FN1,GALC,GDPD1,GPC4,GPR183,GRB10,GUCY1A2,HAVCR2,HERPUD1,HMGCR,HS2ST1,HSPA5,HYDIN,IFNGR1,…	158
Cardiovascular System Development and Function,Hematological System Development and Function	Blood pressure	6.66e-11		0.642	ABCB4,ADM,ADRA2B,AGT,APOE,ATP6AP2,C3AR1,CAV1,CD36,CNR1,CYBB,CYP19A1,EDNRA,ERAP1,GUCY1A2,INSR,KCNMA1,KCNMB1,LDLR,LRP1,P2RX4,PLAU,PPARG,PRCP,PTGS1,RGS2,SLC8A1,SOD2,SPP1	29
Organismal Development,Organismal Injury and Abnormalities	Abnormal morphology of thoracic cavity	6.94e-11			ADGRD1,ADM,ADRA2B,AGT,APOE,CALR,CAV1,CD36,CD9,CTSC,CTSV,CXCR4,CYBB,CYP19A1,CYP51A1,DHRS3,EDNRA,FADS2,FN1,H2AZ1,HMGCR,HSD17B7,INSR,ITGA3,ITGA4,ITGA6,KCNE1,LIPA,LPL,MMP1,MMP12,MMP8,NPC2,NR1H3,P2RX4,PDGFC,PLA2G15,PLAU,POR,PPARG,PSEN2,RCAN1,RDH10,RET,RGS2,SCARB1,SEMA3D,SLC1A3,SLC8A1,SOD2,TGFB2,TGFB3,THBS2,TIE1,TIMP2,TLR4,XBP1	57
Gastrointestinal Disease,Hepatic System Disease,Inflammatory Disease,Organismal Injury and Abnormalities	Primary biliary cirrhosis	7.89e-11			ABCB4,C5AR1,CD180,CXCR4,FLT3,HMGCR,ITGA6,LBR,LDLR,NR1H3,PPARG,SPP1,TGFB2,TGFB3,TLR4	15
Cell Death and Survival	Apoptosis of phagocytes	7.94e-11		-0.348	ABCG1,APOE,C3AR1,CNR1,CXCR4,CYBB,FCER1G,HAVCR2,LDLR,LRP1,MMP8,MSR1,P2RX7,PDGFC,PPARG,SERPINF1,SIGLEC9,SLC39A10,SOD2,ST6GAL1,TLR4,TREM2	22
Organismal Injury and Abnormalities	Fibrosis	7.99e-11		-1.017	ABCB4,AGT,APOE,ATP1B1,C3AR1,C5AR1,CALR,CAV1,CBS/CBSL,CD36,CD68,CDON,CNR1,CTSV,CYBB,DYSF,EDNRA,FLT3,FN1,IFNGR1,LDLR,LPL,LRP1,MMP1,MMP12,MMP8,MSR1,NFE2L1,PDGFC,PLAU,PPARG,PSEN2,RET,SCD,SLC8A1,SOD2,SPP1,ST14,TGFB2,THBS2,TIMP2,TLR4,TMEM255A,XBP1	44
Cardiovascular Disease,Organismal Injury and Abnormalities	Infarction of heart	8.3e-11		0.011	ADM,ADRA2B,AGT,APOE,CAV1,CD163,CD36,CXCR4,CYBB,FCER1G,FCGR1A,GUCY1A2,HMGCR,INSR,ITGAL,KCNE1,KCNJ2,LDLR,LRP1,MYDGF,OLR1,PPARG,PTGS1,SCARB1,TLR4	25
Cancer,Organismal Injury and Abnormalities	Head and neck tumor	8.82e-11			ABCB4,ABCC6,ABCG1,ABTB2,ADAMTS1,ADAMTS15,ADCY3,ADCY8,ADGRD1,ADRA2B,AGT,AKT1S1,ALCAM,ALDH1L2,ANO5,ANOS1,APH1B,APMAP,APOC1,APOE,ARID2,ARMC9,ASAH1,ASS1,ATP1B1,ATP6AP1,ATP6AP2,ATP6V1C2,ATP8B1,ATP9A,BCL3,C2,CADM1,CALR,CALU,CBS/CBSL,CCPG1,CD109,CD163,CD209,CD226,CD244,CD300A,CD36,CDON,CEMIP,CEMIP2,CHRM3,CHST15,CLN5,CNTN4,CNTNAP3,COL4A1,COL4A2,COL6A1,COLGALT1,CPE,CPQ,CTSC,CXCR4,CYBB,CYP19A1,CYP51A1,CYSL…	284
Nervous System Development and Function	Morphology of nervous system	9.48e-11			ADCY3,AGT,APOE,C3AR1,C5AR1,CADM1,CAV1,CBS/CBSL,CD9,CDON,CLN5,CNR1,CNTN4,CTSV,CXCR4,CYBB,CYP19A1,DHCR7,EDNRA,FGD4,GLDN,HEXA,HSPA5,ITGA3,ITGA6,LDLR,LIPA,MERTK,MET,NR1H3,NR4A2,PALLD,PCM1,PLAGL1,PLAU,PPARG,PSEN2,RCAN1,RET,RGMB,RGS2,SCARB2,SERPINE2,SLC12A7,SLC1A3,SLC1A4,SLC33A1,SLC44A2,SLITRK5,SOD2,SPARCL1,SPP1,ST8SIA4,SUN2,TGFB2,TGFB3,TIMP2,TLR4,TREM2,UGCG	60
Cell Death and Survival	Apoptosis of macrophages	9.75e-11		-0.992	ABCG1,APOE,C3AR1,CYBB,LDLR,LRP1,MSR1,P2RX7,PDGFC,PPARG,SERPINF1,SLC39A10,SOD2,ST6GAL1,TLR4,TREM2	16
Cellular Movement,Hematological System Development and Function,Immune Cell Trafficking	Cell movement of granulocytes	1.03e-10	Increased	2.352	ADM,AGT,APOE,C2,C3AR1,C5AR1,C5AR2,CD36,CYBB,DYSF,EDNRA,FABP4,FCER1G,FN1,GCNT1,ICAM2,IFNGR1,IGFBP3,ITGA4,ITGA6,ITGAL,MET,MMP12,MMP8,MSR1,PIGR,PLAU,PPARG,SPN,SPP1,ST14,TGFB2,TLR4	33
Neurological Disease	Movement Disorders	1.04e-10	Decreased	-2.242	ADGRD1,ADRA2B,APOE,ASAH1,ATP1B1,ATP6AP2,BCAP31,CAV1,CD68,CHRM3,CNR1,CPE,CTSV,CYP19A1,CYP51A1,DHCR7,ERLIN2,FCGR1A,FOSB,GALC,GBA,GLDN,HERPUD1,HEXA,HMGCR,HRH1,HSPA5,IFNGR1,KANK1,KCND1,KCNIP2,KCNMA1,LDLR,LPL,LRP1,MERTK,MT1X,MT2A,NFE2L1,NPC2,NR4A2,OXR1,PLK2,PPARG,PTGS1,RCAN1,RET,RGS2,RPSA,SCARB2,SCD,SELENOF,SERPINI1,SLC1A3,SLC1A4,SOD2,SPARCL1,SPP1,ST8SIA4,SUN2,SYPL1,TLR4,TMED10,UGCG,XBP1	65
Cell Death and Survival	Cell death of macrophages	1.04e-10		-0.036	ABCG1,APOE,C3AR1,CYBB,FABP4,LDLR,LRP1,MSR1,NLRC4,P2RX7,PDGFC,PPARG,SERPINF1,SLC39A10,SOD2,ST6GAL1,TLR4,TREM2	18
Lipid Metabolism,Small Molecule Biochemistry,Vitamin and Mineral Metabolism	Synthesis of steroid	1.04e-10		1.208	ABCG1,AGT,APOE,ASAH1,ATP8B1,CAV1,CYP19A1,CYP51A1,DHCR24,DHCR7,EBP,HMGCR,HRH1,HSD17B7,ITGA6,LBR,LDLR,MSMO1,NR1H3,NR4A2,POR,SC5D,SCARB1,SCD,SERPINE2,SPP1,TLR4	27
Lipid Metabolism,Small Molecule Biochemistry	Synthesis of eicosanoid	1.07e-10	Increased	2.889	AGT,APOE,C5AR1,CADM1,CAV1,CD209,CD36,EDNRA,FADS1,FADS2,FCER1G,FCGR1A,FN1,HRH1,ITGA3,LDLR,MGST2,NPC2,OLR1,P2RX7,PPARG,PTGS1,SIGLEC9,TLR4	24
Gastrointestinal Disease,Hepatic System Disease,Organismal Injury and Abnormalities	Cirrhosis of liver	1.09e-10			ABCB4,ATP1B1,C5AR1,CD180,CHRM3,CNR1,CXCR4,FLT3,FN1,HMGCR,HRH1,ITGA6,LBR,LDLR,NR1H3,PPARG,RET,SPP1,TGFB2,TGFB3,TLR4,XBP1	22
Lipid Metabolism,Small Molecule Biochemistry	Synthesis of acylglycerol	1.26e-10	Increased	3.25	APOE,C5AR2,CHRM3,CNR1,LDLR,LPL,NR1H3,P2RX7,PLAU,PLIN2,PPARG,RGS2,SCARB1,SCD,SPP1,TLR4	16
Cellular Development,Cellular Growth and Proliferation,Hematological System Development and Function,Hematopoiesis,Lymphoid Tissue Structure and Development,Tissue Development	Leukopoiesis	1.36e-10		1.908	ABCG1,ADM,AGT,BCL3,C3AR1,C5AR1,CADM1,CAV1,CD209,CD226,CD244,CD300A,CD36,CD9,CTSV,CXCR4,CYBB,CYSLTR1,FCER1G,FCGR1A,FLT3,FN1,FZD7,GCNT1,GNLY,GPR183,HAVCR2,HLA-A,HRH1,IFNGR1,IGFBP3,ITGA4,ITGAL,LBR,MERTK,MSR1,NLRC4,NR4A2,P2RX7,PPARG,PSEN2,PTGS1,RASGRP3,SIGLEC9,SLAMF8,SLC3A2,SPN,SPP1,ST6GAL1,TLR1,TLR4,TREM2,XBP1	53
Cardiovascular System Development and Function,Cell-To-Cell Signaling and Interaction	Binding of endothelial cells	1.37e-10		1.979	ALCAM,CD226,CD36,CD63,CXCR4,FN1,HSPA5,ICAM2,ITGA3,ITGA4,ITGA6,ITGAL,LIPA,MET,NEU1,OLR1,PIGR,PPARG,RCAN1,SLC7A5,SPP1,TRPM8	22
Organismal Injury and Abnormalities,Reproductive System Disease	Disorder of pregnancy	1.39e-10		0	ABCB4,ADAMTS15,ADM,ADRA2B,AGT,ATP6AP1,ATP8B1,CBS/CBSL,CNR1,CYP19A1,FCER1G,FCGR1A,FHL1,GCNT1,GNLY,GRB10,GUCY1A2,HMGCR,HRH1,ICAM2,ITGA4,LDLR,MET,MMP1,MMP8,MSMO1,MTUS1,PDE3B,PLK2,PPARG,PTGS1,RET,ROBO4,SERPINH1,SLC33A1,SLC39A10,SLC43A1,SLC8A1,SPARCL1,SPCS2,ST14,ST8SIA4,THBS2,TLR4,TMEM97,XBP1	46
Organismal Development,Organismal Injury and Abnormalities	Abnormal morphology of head	1.41e-10			ABCC6,ADCY3,ADRA2B,AGT,ANTXR1,APOE,C3AR1,C5AR1,CAV1,CBS/CBSL,CD36,CDON,CLN5,CTSV,CXCR4,CYP19A1,CYP51A1,DHCR7,DHRS3,EDNRA,HEXA,ITGA3,ITGA4,ITGA6,KCNJ2,LDLR,LIPA,MERTK,MET,NID1,NR1H3,NR4A2,PDGFC,PLAU,POR,PSEN2,RDH10,RGS2,SC5D,SCARB2,SCD,SELENOF,SERPINE2,SERPINF1,SLC12A7,SLC1A3,SLC1A4,SLC33A1,SLC44A2,SLC7A8,SOD2,SPARCL1,SPP1,ST8SIA4,SUN2,TGFB2,TGFB3	57
Cellular Movement,Hematological System Development and Function,Immune Cell Trafficking,Inflammatory Response	Cell movement of macrophages	1.57e-10		0.916	AGT,APOE,C3AR1,C5AR1,CAV1,CNR1,CXCR4,CYBB,CYP19A1,FN1,GBA,HSPA5,IFNGR1,ITGAL,LDLR,LRP1,MMP12,NLRC4,P2RX7,PCOLCE2,PLAU,PPARG,PRCP,SLAMF8,SPP1,ST14,THBS2,TREM2	28
Cell-To-Cell Signaling and Interaction,Renal and Urological System Development and Function	Binding of kidney cell lines	1.6e-10	Increased	2.206	ALCAM,CAV1,FN1,IGFBP3,ITGA3,ITGA4,LIPG,LRP1,MSR1,PIGR,PLAU,RPSA,SCARB1,SDC2,ST6GAL1	15
Cardiovascular System Development and Function,Organ Morphology,Organismal Development	Morphology of heart	1.6e-10			ADGRD1,ADM,ADRA2B,AGT,APOE,CALR,CAV1,CD36,CTSC,CTSV,CXCR4,CYBB,CYP19A1,CYP51A1,DHRS3,EDNRA,FN1,H2AZ1,HMGCR,HSD17B7,INSR,ITGA4,KCNE1,LDLR,LPL,MMP1,MMP8,P2RX4,P2RX7,PDGFC,PLA2G15,PLAGL1,PLAU,POR,PPARG,PSEN2,RCAN1,RET,RGS2,SCARB1,SEMA3D,SLC1A3,SLC8A1,SOD2,SPP1,TGFB2,THBS2,TIE1,TIMP2,TLR4,XBP1	51
Cell Death and Survival	Cell death of tumor cell lines	1.64e-10		-1.306	ABCB4,ADM,AGT,AKT1S1,ALCAM,APMAP,APOE,ASAH1,BCAP31,BCL3,C5AR1,CADM1,CALR,CAV1,CD226,CDON,CNR1,COL4A1,COL4A2,CPE,CXCR4,DHCR24,DHCR7,FCER1G,FCER2,FCGR1A,FCMR,FKBP5,FLT3,FN1,FOSB,GLIPR1,GNLY,GRB10,HERPUD1,HSPA5,IGFBP3,INSR,ITGA4,ITGA6,LRP1,MERTK,MET,MSR1,MT1X,MT2A,MTUS1,NFE2L1,NLRC4,NPC2,NR4A2,OXR1,PDGFC,PIGR,PIM2,PLAGL1,PLAU,PLK2,PPARG,PSEN2,RCAN1,RET,RGMB,SCARB1,SCD,SCIN,SDC2,SERPINF1,SERPINI1,SLC…	84
Free Radical Scavenging	Production of reactive oxygen species	1.64e-10		1.22	AGT,APOE,C5AR1,CAV1,CBS/CBSL,CD36,CD52,CYBB,FCMR,FLT3,FN1,HVCN1,INSR,LIPA,LRP1,MMP1,MSR1,MTUS1,NLRC4,NR1H3,P2RX7,PPARG,PRCP,PTGS1,SCARB1,SESN3,SIGLEC9,SLC8A1,SOD2,SPP1,TLR4,XBP1	32
Organismal Injury and Abnormalities,Tissue Morphology	Size of lesion	1.64e-10			AGT,AKT1S1,ANTXR1,APOE,CAV1,CBS/CBSL,CHRM3,CNR1,CTSV,CTSZ,FABP4,FCER1G,HLA-A,LDLR,LPL,MET,MMP1,MMP12,MSR1,MYDGF,NR1H3,OLR1,P2RX7,RCAN1,RET,SCARB1,SERPINI1,SPP1,ST8SIA4,TGFB2,TIMP2,TLR4	32
Cellular Movement,Hematological System Development and Function,Immune Cell Trafficking,Inflammatory Response	Cellular infiltration by phagocytes	1.66e-10		1.543	ADM,AGT,APOE,C2,C3AR1,C5AR1,CAV1,CD36,CNR1,CYBB,FABP4,FCER1G,GBA,HSPA5,IFNGR1,ITGAL,LDLR,MET,MMP12,MMP8,P2RX7,PCOLCE2,PLAU,PPARG,PRCP,SPP1,ST14,TLR4	28
Cellular Movement,Hematological System Development and Function,Immune Cell Trafficking,Inflammatory Response	Cell movement of neutrophils	1.78e-10	Increased	2.735	ADM,AGT,APOE,C2,C3AR1,C5AR1,C5AR2,CD36,CYBB,DYSF,EDNRA,FABP4,FCER1G,FN1,GCNT1,IFNGR1,ITGA4,ITGA6,ITGAL,MET,MMP12,MMP8,PIGR,PLAU,SPN,SPP1,ST14,TGFB2,TLR4	29
Cell Death and Survival	Cell viability	1.83e-10	Increased	2.908	ABCB4,ADAMTS1,ADM,ALCAM,ANTXR1,APOE,ASAH1,ASS1,BCAP31,BCL3,C5AR2,CADM1,CALR,CAV1,CD22,CD300A,CD9,CXCR4,CYBB,DHCR24,ECM1,FAT1,FCER1G,FCGR1A,FCMR,FKBP5,FLT3,FN1,GNLY,GPNMB,HERPUD1,HLA-A,HSPA5,IGFBP3,INSR,ITGA3,ITGA6,ITGAL,LRP1,MET,MMP1,MSR1,NR4A2,NUP210,OLR1,P2RX7,PIM2,PLAGL1,PLAU,PLK2,POR,PPARG,PRCP,PSEN2,RCAN1,RET,RPSA,SCARB1,SCD,SERPINF1,SERPINI1,SLC16A1,SLC1A3,SNHG16,SOD2,SPN,SPP1,ST6GAL1,TGFB2…	77
Lipid Metabolism,Molecular Transport,Small Molecule Biochemistry	Uptake of lipid	1.86e-10	Increased	2.377	ABCB4,APOC1,APOE,CAV1,CD36,FABP4,FABP5,FAT1,INSR,LDLR,LPL,LRP1,MSR1,NR1H3,OLR1,PLIN2,PPARG,SCARB1,SLC16A1,TLR4	20
Cancer,Dermatological Diseases and Conditions,Organismal Injury and Abnormalities	Skin tumor	1.89e-10		1.373	ABCB4,ABCC6,ABCG1,ABTB2,ACPP,ADAMDEC1,ADAMTS15,ADCY3,ADCY8,ADGRD1,AGT,ANO5,ANOS1,ANTXR1,ARID2,ASAH1,ASS1,ATP6AP1,ATP6V1C2,ATP8B1,ATP9A,C2,C3AR1,C5AR1,C5AR2,CADM1,CALU,CAV1,CD109,CD163,CD180,CD209,CD22,CD226,CD300A,CD36,CD52,CD84,CEMIP,CEMIP2,CHRM3,CHST15,CNIH3,CNR1,CNTN4,CNTNAP3,COL4A1,COL4A2,COL6A1,COLGALT1,CPE,CPQ,CTSL,CTSV,CYBB,CYP19A1,CYSLTR1,DCAF16,DDOST,DENND4C,DHCR7,DHRS9,DYSF,EDNRA,EPHX4,…	218
Lipid Metabolism,Small Molecule Biochemistry	Metabolism of eicosanoid	1.94e-10	Increased	2.889	AGT,APOE,C5AR1,CADM1,CAV1,CD209,CD36,EDNRA,FADS1,FADS2,FCER1G,FCGR1A,FN1,HRH1,ITGA3,LDLR,MGST2,NPC2,OLR1,P2RX7,POR,PPARG,PTGS1,SIGLEC9,TLR4	25
Cancer,Endocrine System Disorders,Organismal Injury and Abnormalities	Nonpituitary endocrine tumor	2.12e-10		1.977	ABCB4,ABCC6,ABCG1,ABTB2,ADAMTS1,ADAMTS15,ADCY3,ADCY8,ADGRD1,ADRA2B,AGT,AKT1S1,ALCAM,ALDH1L2,ANO5,ANOS1,APH1B,APMAP,APOC1,APOE,ARID2,ARMC9,ASAH1,ASS1,ATP1B1,ATP6AP1,ATP6AP2,ATP6V1C2,ATP8B1,ATP9A,BCL3,C2,CALR,CALU,CBS/CBSL,CCPG1,CD109,CD163,CD209,CD226,CD244,CD300A,CD36,CDON,CEMIP,CEMIP2,CHRM3,CHST15,CLN5,CNTN4,CNTNAP3,COL4A1,COL4A2,COL6A1,COLGALT1,CPE,CPQ,CTSC,CTSV,CTSZ,CXCR4,CYBB,CYP19A1,CYP51A1,…	272
Cell-To-Cell Signaling and Interaction,Cellular Movement	Recruitment of cells	2.25e-10	Increased	3.076	AGT,APOE,BCL3,C3AR1,C5AR1,CAV1,CD36,CD63,CNR1,CTSC,CXCR4,FABP5,FCER2,FN1,GCNT1,HRH1,ITGA4,LRP1,LY96,MMP1,MMP12,OLR1,PPARG,RCAN1,SIGLEC9,SLC11A1,SOD2,SPP1,ST14,THBS2,TLR4	31
Carbohydrate Metabolism	Quantity of carbohydrate	2.25e-10		1.836	ABCB4,ABCG1,ACPP,ADM,AGT,APOC1,APOE,CAV1,CD36,CHRM3,CPE,CYP19A1,FABP4,FABP5,FADS1,FCER1G,HEXA,HSPA5,IGFBP3,INSR,LDLR,LIPG,LPL,NFE2L1,NR1H3,PDE3B,PLAU,PLIN2,PPARG,PSEN2,PTDSS1,SC5D,SCARB1,SCARB2,SCD,SLC3A2,SOD2,SPP1,UGCG,XBP1	40
Cancer,Organismal Injury and Abnormalities	Pelvic adenocarcinoma	2.4e-10			ABCB4,ABCC6,ACPP,ADAMDEC1,ADAMTS15,ADCY8,ADGRD1,ADM,ADRA2B,AGT,ALDH1L2,ANO5,APOE,ARID2,ARMC9,ATP8B1,ATP9A,C2,C3AR1,CADM1,CALU,CBS/CBSL,CCPG1,CD109,CD163,CD180,CD209,CD36,CD68,CDON,CEMIP2,CHRM3,CHST15,CNR1,CNTN4,CNTNAP3,COL4A1,COL4A2,CPE,CTSC,CTSL,CYBB,CYP19A1,CYP51A1,CYSLTR1,DCAF16,DEGS1,DENND4C,DHCR7,DHRS9,DYSF,EBP,EDNRA,EPHX4,ERAP1,ERLIN2,ERMP1,FABP4,FAM135B,FAT1,FLT3,FN1,FZD7,GALC,GALNT16,GCNT…	182
Organismal Development	Growth of vessel	2.4e-10		0.478	ADM,AGT,APOE,CNR1,CYBB,EDNRA,FAT1,FN1,IFNGR1,MTUS1,PLAU,PPARG,ROBO4,SERPINF1,SERPINH1,SOD2,SPP1,TGFB2,TIMP2,TLR4	20
Organismal Development	Morphology of head	2.45e-10			ABCC6,ADCY3,ADRA2B,AGT,ANTXR1,APOE,C3AR1,C5AR1,CAV1,CBS/CBSL,CD36,CDON,CLN5,CTSV,CXCR4,CYP19A1,CYP51A1,DHCR7,DHRS3,EDNRA,HEXA,ITGA3,ITGA4,ITGA6,KCNJ2,LDLR,LIPA,MERTK,MET,NID1,NR1H3,NR4A2,PCM1,PDGFC,PLAU,POR,PPARG,PSEN2,RDH10,RGS2,SC5D,SCARB2,SCD,SELENOF,SERPINE2,SERPINF1,SLC12A7,SLC1A3,SLC1A4,SLC33A1,SLC44A2,SLC7A8,SLITRK5,SOD2,SPARCL1,SPP1,ST8SIA4,SUN2,TGFB2,TGFB3,TLR4	61
Organismal Injury and Abnormalities	Growth of lesion	2.45e-10		1.269	ADAMTS1,ADM,AGT,ALCAM,ANTXR1,APOE,C3AR1,CALR,CAV1,CD226,CD36,CDON,CNR1,COL4A1,CTSV,CTSZ,CXCR4,CYBB,CYP19A1,FABP5,FADS2,FCER1G,FHL1,FLT3,FN1,GPNMB,HAVCR2,HMGCR,HSPA5,ICAM2,IFNGR1,IGFBP3,INSR,ITGB5,MET,MMP1,MMP8,NR4A2,OLR1,PLAGL1,PLAU,PPARG,RCAN1,RET,SDC2,SERPINF1,SLC16A1,SLC3A2,SLC7A5,SOD2,SPN,SPP1,TGFB2,TGFB3,THBS2,TIMP2,TLR4,XBP1	58
Developmental Disorder,Hereditary Disorder,Metabolic Disease,Organismal Injury and Abnormalities	Familial amyloidosis	2.61e-10			APOC1,APOE,GPNMB,LDLR,LIPA,LPL,MMP1,OLR1,PLAU,PSEN2,RET,TREM2	12
Respiratory Disease,Respiratory System Development and Function	Abnormal morphology of respiratory system	2.65e-10			ADRA2B,APOE,CAV1,CBS/CBSL,CD9,CDON,COL6A1,DHCR7,HEXA,ITGA3,ITGA6,LIPA,LPL,MET,MMP12,NPC2,NR1H3,PDGFC,PLA2G15,PLAU,PSEN2,RDH10,ST14,TGFB2,TGFB3,TIE1,TLR4	27
Cell Morphology	Size of cells	3.02e-10			AGT,AKT1S1,APOC1,APOE,BCL3,C5AR1,CADM1,CBS/CBSL,CD180,CYP19A1,DYSF,FN1,GPNMB,HEXA,HRH1,HVCN1,INSR,ITGA3,ITM2B,KCNMA1,LDLR,LIPA,LPL,LRP1,MET,NR1H3,P2RX7,PDE3B,PIM2,PLIN2,PPARG,RET,RGS2,SCARB2,SCIN,SERPINE2,SLC12A7,SOD2,THBS2,XBP1	40
Cancer,Organismal Injury and Abnormalities	Head and neck carcinoma	3.16e-10			ABCB4,ABCC6,ABCG1,ABTB2,ADAMTS1,ADAMTS15,ADCY3,ADCY8,ADGRD1,AGT,AKT1S1,ALCAM,ALDH1L2,ANO5,ANOS1,APH1B,APMAP,APOC1,APOE,ARID2,ARMC9,ASAH1,ASS1,ATP1B1,ATP6AP1,ATP6AP2,ATP6V1C2,ATP8B1,ATP9A,BCL3,C2,CALR,CALU,CBS/CBSL,CCPG1,CD109,CD163,CD209,CD226,CD244,CD300A,CD36,CDON,CEMIP,CEMIP2,CHRM3,CHST15,CLN5,CNTN4,CNTNAP3,COL4A1,COL4A2,COL6A1,COLGALT1,CPE,CPQ,CTSC,CXCR4,CYBB,CYP19A1,CYP51A1,CYSLTR1,DDOST,DEG…	279
Cardiovascular Disease,Cardiovascular System Development and Function,Organismal Injury and Abnormalities,Tissue Morphology	Abnormal morphology of blood vessel	3.2e-10			ADM,AGT,APOE,CBS/CBSL,CDON,CXCR4,EDNRA,FN1,HMGCR,HSD17B7,ITGA3,ITGA4,LDLR,LPL,MERTK,NID1,P2RX4,RECK,SCARB1,SEMA3D,SPP1,TGFB2,TGFB3,THBS2,XBP1	25
Endocrine System Disorders,Metabolic Disease,Organismal Injury and Abnormalities	Metabolic syndrome X	3.26e-10			ABCG1,ADM,APOE,BCL3,CNR1,FABP4,GUCY1A2,HMGCR,HRH1,INSR,LDLR,LPL,PDE3B,PPARG,PRCP,PTGS1,SCD,SLC45A3,TPST1	19
Cancer,Organismal Injury and Abnormalities	Head and neck cancer	3.41e-10			ABCB4,ABCC6,ABCG1,ABTB2,ADAMTS1,ADAMTS15,ADCY3,ADCY8,ADGRD1,AGT,AKT1S1,ALCAM,ALDH1L2,ANO5,ANOS1,APH1B,APMAP,APOC1,APOE,ARID2,ARMC9,ASAH1,ASS1,ATP1B1,ATP6AP1,ATP6AP2,ATP6V1C2,ATP8B1,ATP9A,BCL3,C2,CALR,CALU,CBS/CBSL,CCPG1,CD109,CD163,CD209,CD226,CD244,CD300A,CD36,CDON,CEMIP,CEMIP2,CHRM3,CHST15,CLN5,CNTN4,CNTNAP3,COL4A1,COL4A2,COL6A1,COLGALT1,CPE,CPQ,CTSC,CXCR4,CYBB,CYP19A1,CYP51A1,CYSLTR1,DDOST,DEG…	280
Carbohydrate Metabolism,Lipid Metabolism,Molecular Transport,Small Molecule Biochemistry	Concentration of phosphatidic acid	3.89e-10		0.569	ABCB4,ABCG1,ACPP,APOE,CAV1,CD36,FCER1G,INSR,LDLR,LIPG,LPL,NR1H3,PSEN2,PTDSS1,SCD,SLC3A2,SPP1,UGCG,XBP1	19
Cancer,Dermatological Diseases and Conditions,Organismal Injury and Abnormalities	Skin cancer	4e-10			ABCB4,ABCC6,ABCG1,ABTB2,ACPP,ADAMDEC1,ADAMTS15,ADCY3,ADCY8,ADGRD1,AGT,ANO5,ANOS1,ANTXR1,ARID2,ASAH1,ASS1,ATP6AP1,ATP6V1C2,ATP8B1,ATP9A,C2,C3AR1,C5AR1,C5AR2,CADM1,CALU,CAV1,CD109,CD163,CD180,CD209,CD22,CD226,CD300A,CD36,CD52,CD84,CEMIP,CEMIP2,CHRM3,CHST15,CNIH3,CNR1,CNTN4,CNTNAP3,COL4A1,COL4A2,COL6A1,COLGALT1,CPE,CPQ,CTSL,CTSV,CYBB,CYP19A1,CYSLTR1,DCAF16,DDOST,DENND4C,DHCR7,DHRS9,DYSF,EDNRA,EPHX4,…	216
Cancer,Organismal Injury and Abnormalities,Reproductive System Disease	Prostatic tumor	4.14e-10		-1.603	ABCB4,ACPP,ADAMDEC1,ADAMTS15,ADCY8,ADGRD1,ADRA2B,AGT,ANTXR1,ARID2,ASS1,ATP8B1,C2,C3AR1,CADM1,CALU,CAV1,CBS/CBSL,CD163,CD209,CD244,CD52,CDON,CEMIP2,CHRM3,CNR1,CNTN4,CNTNAP3,COL4A1,COL4A2,CPE,CTSC,CTSL,CXCR4,CYP19A1,CYP51A1,CYSLTR1,DEGS1,DENND4C,DHRS9,DYSF,EBP,ECM1,EDNRA,ERAP1,ERMP1,FABP4,FAM135B,FAT1,FLT3,FN1,GALC,GCNT1,GIPC3,GLIPR1,GPNMB,GPR183,GUCY1A2,HLA-A,HMGCR,HRH1,HSPA4L,HSPA5,HYDIN,ICAM2,IF…	141
Lipid Metabolism,Small Molecule Biochemistry	Storage of cholesterol	4.39e-10		0.756	ABCG1,APOE,CD36,LPL,MSR1,NR1H3,PPARG,SCARB1	8
Cell-To-Cell Signaling and Interaction,Hematological System Development and Function,Immune Cell Trafficking,Inflammatory Response	Activation of mononuclear leukocytes	4.44e-10		1.928	APOE,BCL3,C3AR1,CADM1,CALR,CD163,CD180,CD209,CD22,CD226,CD244,CNR1,CYSLTR1,DDOST,FCER1G,FLT3,FN1,GPNMB,HAVCR2,HLA-A,ITGA3,ITGA4,ITGAL,LDLR,LY96,MAGT1,MERTK,NR4A2,P2RX7,SLC11A1,SLC33A1,SPN,SPP1,ST6GAL1,TLR1,TLR4	36
Inflammatory Response	Cell-mediated response	4.49e-10		1.338	APOE,BCL3,C3AR1,C5AR1,CADM1,CD226,CD244,ECM1,FCER1G,FCGR1A,FN1,HAVCR2,HLA-A,HRH1,IFNGR1,ITGA4,MERTK,NR4A2,P2RX7,PLAU,SLC11A1,TLR4	22
Immunological Disease	Allergy	4.62e-10		-0.386	ADRA2B,BCL3,C3AR1,CD300A,CD63,CHRM3,CNR1,CTSL,CTSV,CXCR4,CYP51A1,CYSLTR1,ECM1,FABP4,FABP5,FADS2,FCER1G,FCER2,FCGR1A,HAVCR2,HMGCR,HRH1,HSPA5,ITGA6,LPL,LY75,LY96,NR4A2,PDE3B,PPARG,PTGS1,RGS13,TLR4	33
Organismal Injury and Abnormalities,Reproductive System Disease	Benign pelvic disease	4.82e-10			ABCG1,ADRA2B,APOE,ATP1B1,CD163,CD180,CD68,CEMIP,CHRM3,COL6A1,CTSC,CXCR4,CYP19A1,FN1,GUCY1A2,HSD17B7,INSR,ITGA6,ITGAL,MMP1,MT1X,NR4A2,PLK2,PPARG,PSEN2,PTGS1,SDC2,SLC16A1,SLC1A4,SLC2A5,SLC33A1,SOD2,SPP1,TGFB2,TGFB3,THBS2,TIMP2,TRAF1,TREM2,UGCG	40
Cellular Movement	Cellular infiltration by myeloid cells	5.27e-10		1.296	ADM,AGT,APOE,C2,C3AR1,C5AR1,CAV1,CD36,CNR1,CYBB,FABP4,FCER1G,GBA,HSPA5,IFNGR1,ITGAL,LDLR,MET,MMP12,MMP8,MSR1,P2RX7,PCOLCE2,PLAU,PPARG,PRCP,SPP1,ST14,TLR4	29
Cancer,Organismal Injury and Abnormalities,Tumor Morphology	Progression of tumor	5.44e-10		0.282	ADAMTS1,ALCAM,APOE,CAV1,CDON,CXCR4,CYP19A1,CYP51A1,FCER1G,FLT3,INSR,ITGA4,ITGA6,MERTK,MET,MMP1,MTUS1,PLAU,POR,PTGS1,RECK,RET,SERPINF1,SPARCL1,SPP1,ST14,TGFB2,TLR4	28
Infectious Diseases	Infection of mammalia	5.44e-10	Decreased	-3.053	APOE,BCL3,C5AR1,CAV1,CD36,CXCR4,CYBB,FCER1G,FCGR1A,FCMR,IFNGR1,LY96,MMP12,MMP8,MSR1,NLRC4,NR1H3,NRROS,PIGR,PLAU,RET,SLAMF8,SLC11A1,SLC33A1,SPP1,ST6GAL1,TLR1,TLR4	28
Cancer,Organismal Injury and Abnormalities,Reproductive System Disease	Prostate cancer	5.5e-10			ABCB4,ACPP,ADAMDEC1,ADAMTS15,ADCY8,ADGRD1,ADRA2B,AGT,ANTXR1,ARID2,ASS1,ATP8B1,C2,C3AR1,CADM1,CALU,CAV1,CBS/CBSL,CD163,CD209,CD244,CD52,CDON,CEMIP2,CHRM3,CNR1,CNTN4,CNTNAP3,COL4A1,COL4A2,CPE,CTSC,CTSL,CXCR4,CYP19A1,CYP51A1,CYSLTR1,DEGS1,DENND4C,DHRS9,DYSF,EBP,ECM1,EDNRA,ERAP1,ERMP1,FABP4,FAM135B,FAT1,FLT3,FN1,GALC,GCNT1,GIPC3,GLIPR1,GPNMB,GPR183,GUCY1A2,HLA-A,HMGCR,HRH1,HSPA4L,HSPA5,HYDIN,ICAM2,IF…	140
Cancer,Organismal Injury and Abnormalities,Reproductive System Disease	Breast or ovarian cancer	5.6e-10		1.982	ACPP,ADAMDEC1,ADAMTS1,ADGRD1,AGT,ALCAM,ALDH1L2,APOE,ARID2,ARMC9,ATP8B1,C2,C3AR1,CAV1,CBS/CBSL,CD109,CD36,CD68,CD9,CHRM3,COL4A1,COL4A2,COL6A1,CPE,CPQ,CTSC,CTSZ,CXCR4,CYBB,CYP19A1,DCAF16,DHCR24,DHCR7,DYSF,EBP,ECM1,ERLIN2,FABP4,FABP5,FADS2,FAT1,FKBP5,FLT3,FN1,FOSB,GALNT16,GBA,GIPC3,GPC4,GPR183,HLA-A,HMGCR,HRH1,HSD17B12,HSD17B7,HSPA5,HVCN1,HYDIN,IFNGR1,IGFBP3,INSR,ITGA3,ITGAL,ITM2C,KCND1,KCNMA1,KLHL4…	136
Carbohydrate Metabolism,Lipid Metabolism,Molecular Transport,Small Molecule Biochemistry	Concentration of choline-phospholipid	5.6e-10		0.244	ABCB4,ABCG1,APOE,CD36,LDLR,LIPG,LPL,NR1H3,PSEN2,SCD,SPP1,XBP1	12
Cancer,Organismal Injury and Abnormalities,Reproductive System Disease	Male genital neoplasm	5.62e-10		-1.277	ABCB4,ACPP,ADAMDEC1,ADAMTS15,ADCY8,ADGRD1,ADRA2B,AGT,ANTXR1,ARID2,ASS1,ATP8B1,C2,C3AR1,CADM1,CALU,CAV1,CBS/CBSL,CD163,CD209,CD244,CD52,CDON,CEMIP2,CHRM3,CNR1,CNTN4,CNTNAP3,COL4A1,COL4A2,CPE,CTSC,CTSL,CXCR4,CYP19A1,CYP51A1,CYSLTR1,DEGS1,DENND4C,DHRS9,DYSF,EBP,ECM1,EDNRA,ERAP1,ERMP1,FABP4,FAM135B,FAT1,FGD4,FLT3,FN1,GALC,GCNT1,GIPC3,GLIPR1,GPNMB,GPR183,GUCY1A2,HLA-A,HMGCR,HRH1,HSPA4L,HSPA5,HYDIN,ICA…	142
Lipid Metabolism,Small Molecule Biochemistry	Esterification of cholesterol	5.62e-10		1.941	ABCG1,AGT,APOC1,APOE,CAV1,CD36,LDLR,LPL,SCARB1,SCD	10
Cancer,Organismal Injury and Abnormalities,Reproductive System Disease	Malignant neoplasm of male genital organ	6.14e-10			ABCB4,ACPP,ADAMDEC1,ADAMTS15,ADCY8,ADGRD1,ADRA2B,AGT,ANTXR1,ARID2,ASS1,ATP8B1,C2,C3AR1,CADM1,CALU,CAV1,CBS/CBSL,CD163,CD209,CD244,CD52,CDON,CEMIP2,CHRM3,CNR1,CNTN4,CNTNAP3,COL4A1,COL4A2,CPE,CTSC,CTSL,CXCR4,CYP19A1,CYP51A1,CYSLTR1,DEGS1,DENND4C,DHRS9,DYSF,EBP,ECM1,EDNRA,ERAP1,ERMP1,FABP4,FAM135B,FAT1,FGD4,FLT3,FN1,GALC,GCNT1,GIPC3,GLIPR1,GPNMB,GPR183,GUCY1A2,HLA-A,HMGCR,HRH1,HSPA4L,HSPA5,HYDIN,ICA…	141
Cancer,Organismal Injury and Abnormalities	Growth of tumor	6.53e-10		1.231	ADAMTS1,ADM,AGT,ALCAM,ANTXR1,C3AR1,CALR,CAV1,CD226,CD36,CDON,CNR1,COL4A1,CTSV,CTSZ,CXCR4,CYBB,CYP19A1,FABP5,FADS2,FCER1G,FHL1,FLT3,FN1,GPNMB,HAVCR2,HMGCR,HSPA5,ICAM2,IFNGR1,IGFBP3,INSR,ITGB5,MET,MMP1,MMP8,NR4A2,OLR1,PLAGL1,PLAU,PPARG,RCAN1,RET,SDC2,SERPINF1,SLC16A1,SLC3A2,SLC7A5,SOD2,SPN,SPP1,TGFB2,TGFB3,THBS2,TIMP2,TLR4,XBP1	57
Nutritional Disease	Obesity	6.61e-10		-0.645	ABCG1,ADAMTS1,ADCY3,ADRA2B,AGT,APOE,ASAH1,ATP6AP2,BCAP31,CAV1,CD163,CD68,CHRM3,CNR1,CPE,CXCR4,CYP19A1,CYP51A1,FABP4,FABP5,HMGCR,HRH1,HSPA5,INSR,KCNMA1,LDLR,LPL,LRP1,NR4A2,PDE3B,PLIN2,PPARG,PTGS1,SCARB1,SCD,SERPINF1,SPP1,TIMP2,TLR4,UGCG	40
Organismal Injury and Abnormalities,Reproductive System Disease	Endometriosis	6.65e-10			ABCG1,APOE,ATP1B1,CD163,CD180,CD68,CEMIP,CHRM3,COL6A1,CXCR4,CYP19A1,FN1,GUCY1A2,HSD17B7,INSR,ITGA6,ITGAL,MMP1,MT1X,PLK2,PPARG,PTGS1,SDC2,SLC16A1,SLC1A4,SPP1,TGFB2,THBS2,TIMP2,TRAF1,TREM2	31
Endocrine System Disorders,Gastrointestinal Disease,Metabolic Disease,Organismal Injury and Abnormalities	Diabetic complication	6.81e-10			ABCG1,ADCY3,ADRA2B,AGT,APOE,CD36,CHRM3,CNR1,COL4A1,COL4A2,COL6A1,CTSL,CYP51A1,EDNRA,FN1,HMGCR,INSR,LDLR,LPL,MSR1,MT2A,NLRC4,NR1H3,OLR1,PDE3B,PPARG,PTGS1,SCD,SERPINF1,SLC1A4,SOD2,SPP1,TMTC1	33
Tissue Development	Accumulation of cells	7.1e-10		0.862	ABCG1,AGT,APOE,BCL3,C5AR1,CBS/CBSL,CNR1,CTSC,CXCR4,CYBB,HAVCR2,HS2ST1,IFNGR1,ITGA4,ITGA6,ITGAL,LDLR,MERTK,MMP8,NLRC4,P2RX7,PDIA4,PIM2,PLAU,RET,SPP1,TIMP2,TLR4,XBP1	29
Cardiovascular System Development and Function	Vasoconstriction	8.09e-10		0.827	ADM,ADRA2B,AGT,APOE,CAV1,CHRM3,CNR1,CYBB,CYSLTR1,EDNRA,HRH1,KCNMB1,PLAU,PPARG,PTGS1,RGS2	16
Lipid Metabolism,Small Molecule Biochemistry	Conversion of lipid	8.09e-10		1.527	AGT,APOE,C3AR1,CYP19A1,DHCR24,FABP4,FADS1,HMGCR,HSPA5,INSR,LDLR,MET,POR,PTGS1,RDH10,SCD,SOD2,UGCG	18
Respiratory System Development and Function	Morphology of respiratory system	8.21e-10			ADRA2B,APOE,CAV1,CBS/CBSL,CD9,CDON,COL6A1,DHCR7,HEXA,ITGA3,ITGA6,LIPA,LPL,MET,MMP12,NPC2,NR1H3,PDGFC,PLA2G15,PLAU,PSEN2,RDH10,SPP1,ST14,TGFB2,TGFB3,TIE1,TLR4	28
Humoral Immune Response,Protein Synthesis	Quantity of immunoglobulin	8.75e-10		0.381	APOE,BCL3,C3AR1,CD180,CD22,CD36,CD84,CYP19A1,ECM1,FCER1G,FCER2,FCGR1A,FCGRT,FCMR,HRH1,IFNGR1,LDLR,MERTK,MSR1,PIGR,PPARG,PSEN2,RASGRP3,RCAN1,TLR1,TLR4	26
Protein Synthesis	Quantity of cytokine	9.1e-10		-1.714	APOE,C3AR1,C5AR1,CAV1,CD36,CHRM3,CNR1,CPE,CTSC,CYP19A1,FABP5,GPR183,HRH1,IFNGR1,ITGAL,LDLR,MERTK,OLR1,PLIN2,PPARG,SCARB1,SLC33A1,SPP1,TLR4	24
Cellular Movement	Invasion of cells	9.61e-10	Increased	2.343	ADAMTS1,ADAMTS15,ADCY3,ADM,AGT,AKT1S1,ALCAM,ATP6AP1,CALR,CAV1,CD9,CEMIP2,CNR1,CTSL,CTSV,CTSZ,CXCR4,ECM1,FABP5,FAT1,FGD4,FN1,HAVCR2,HSPA5,ITGA3,ITGA4,ITGA6,ITGAL,KCNMA1,LRP1,MERTK,MET,MMP1,MMP12,MMP8,MTUS1,NR4A2,PALLD,PIGR,PLAU,PPARG,RECK,RET,RPSA,SDC2,SERPINE2,SERPINF1,SNHG16,SOD2,SPARCL1,SPP1,ST14,ST6GAL1,TDO2,TGFB2,TGFB3,THBS2,TIMP2,TLR4,TREM2,XBP1	61
Cancer,Organismal Injury and Abnormalities,Reproductive System Disease	Female genital neoplasm	9.93e-10			ABCB4,ABCC6,ACPP,ADAMDEC1,ADM,ADRA2B,AGT,ALCAM,ALDH1L2,ANO5,APOE,ARID2,ARMC9,ATP6AP1,ATP6AP2,ATP8B1,ATP9A,C3AR1,CAV1,CBS/CBSL,CCPG1,CD109,CD163,CD180,CD209,CD36,CD68,CEMIP,CEMIP2,CHRM3,CHST15,CNTN4,COL4A1,COL4A2,CPE,CTSC,CTSL,CTSV,CXCR4,CYBB,CYP19A1,CYSLTR1,DCAF16,DENND4C,DHCR24,DHCR7,DYSF,EDNRA,EPHX4,ERAP1,ERLIN2,FABP4,FAT1,FHL1,FLT3,FMNL2,FN1,FZD7,GALC,GALNT16,GLIPR1,GPC4,GRB10,GUCY1A2,HLA-A,HS…	155
Cancer,Organismal Injury and Abnormalities	Breast or colorectal cancer	1e-09		1.664	ACPP,ADAMTS1,ADAMTS15,ADCY3,ADCY8,ADGRD1,ADM,AGT,ALCAM,ALDH1L2,ANO5,ANTXR1,APOC1,APOE,ARID2,ASS1,ATP6AP2,ATP6V1C2,ATP8B1,ATP9A,BCL3,C2,C3AR1,CADM1,CALR,CAV1,CBS/CBSL,CD163,CD209,CD22,CD244,CD36,CD68,CD9,CDON,CEMIP,CEMIP2,CHRM3,CNR1,CNTN4,CNTNAP3,COL4A1,COL4A2,COL6A1,COLGALT1,CPE,CPQ,CTSC,CTSL,CTSZ,CXCR4,CYBB,CYP19A1,CYP51A1,CYSLTR1,DHCR7,DYSF,EBP,ECM1,EPHX4,ERG28,ERLIN2,FABP4,FABP5,FADS2,FAT1,FCG…	202
Cell-To-Cell Signaling and Interaction,Hematological System Development and Function,Inflammatory Response	Binding of professional phagocytic cells	1.06e-09	Increased	2.84	ALCAM,APOE,CADM1,CD209,CNR1,CTSZ,CXCR4,CYBB,FCGR1A,FN1,ICAM2,ITGA4,ITGA6,ITGAL,LIPG,MSR1,PLAU,PPARG,SCARB1,TLR4,TREM2	21
Neurological Disease,Organismal Injury and Abnormalities,Psychological Disorders	Disorder of basal ganglia	1.09e-09			ADGRD1,ADRA2B,APOE,ATP1B1,ATP6AP2,CAV1,CD68,CHRM3,CNR1,CYBB,CYP51A1,DHCR7,FOSB,GALC,GBA,HERPUD1,HMGCR,HRH1,HSPA5,KCNIP2,LDLR,LPL,MERTK,MT1X,MT2A,NFE2L1,NR4A2,OXR1,PLK2,PPARG,RCAN1,RET,RGS2,RPSA,SCARB2,SCD,SELENOF,SERPINI1,SLC1A3,SLC1A4,SOD2,SPARCL1,SPP1,ST8SIA4,SYPL1,TLR4,TMED10,UGCG	48
Embryonic Development,Organismal Development	Development of body trunk	1.09e-09	Increased	3.64	ADAMTS1,ADM,ADRA2B,AGT,APOE,ARID2,ASAH1,BCL3,CADM1,CALR,CAV1,CBS/CBSL,CD9,CXCR4,CYP19A1,CYP51A1,DHCR7,DHRS3,EDNRA,ERMP1,FADS2,FAT1,FCER1G,FHL1,FLT3,FMNL2,FN1,FOSB,FZD7,GCNT1,HSD17B7,INSR,ITGA3,ITGA4,ITGA6,ITGAL,LIPA,LPL,LRP1,MERTK,MET,MMP12,NID1,NPC2,NR1H3,PDE3B,PDGFC,PLA2G15,PLAU,POR,PPARG,PSEN2,RASGRP3,RDH10,RET,RGS2,SCARB1,SLC8A1,SOD2,SPP1,STARD13,TGFB2,TGFB3,TIE1,TIMP2,TLR4,XBP1	67
Hematological System Development and Function,Tissue Development	Accumulation of blood cells	1.09e-09		0.974	ABCG1,AGT,APOE,BCL3,C5AR1,CBS/CBSL,CTSC,CXCR4,CYBB,HAVCR2,IFNGR1,ITGA4,ITGA6,ITGAL,LDLR,MMP8,NLRC4,P2RX7,PDIA4,PIM2,PLAU,RET,SPP1,TIMP2,TLR4,XBP1	26
Cancer,Gastrointestinal Disease,Hepatic System Disease,Organismal Injury and Abnormalities	Hepatobiliary system cancer	1.12e-09		0.023	ABCB4,ABCC6,ABCG1,ACPP,ADAMDEC1,ADAMTS1,ADCY8,ADRA2B,AGT,ALCAM,ANO5,APMAP,APOE,ARID2,ASAH1,ASS1,ATP1B1,ATP6V1C2,C3AR1,C5AR2,CALU,CD109,CD163,CD209,CD22,CD36,CD84,CEMIP2,CHRM3,CNR1,CNTNAP3,COL4A1,COL4A2,COL6A1,CPQ,CTSC,CTSL,CTSV,CXCR4,CYP51A1,DENND4C,DHCR24,DHCR7,DYSF,ECM1,EDNRA,ERLIN2,ERMP1,FADS1,FAT1,FCGRT,FCMR,FHL1,FLT3,FN1,FZD7,GALC,GDPD1,GPC4,GPR183,GRB10,GUCY1A2,HAVCR2,HERPUD1,HMGCR,HS2ST1,H…	165
Cardiovascular Disease,Hereditary Disorder,Organismal Injury and Abnormalities	Familial cardiovascular disease	1.13e-09		-1.225	ABCC6,ADCY8,ADRA2B,AGT,ANTXR1,APOE,CAV1,CD36,COL4A1,COLGALT1,DHRS3,EDNRA,FHL1,HMGCR,HRH1,HYDIN,INSR,KCNE1,KCNJ2,LBR,LDLR,LIPA,LPL,LY96,OLR1,PDE3B,PPARG,PSEN2,PTGS1,RDH10,SELENOS,SOD2,TGFB2,TGFB3,THBS2,UGCG	36
Lipid Metabolism,Molecular Transport,Small Molecule Biochemistry	Uptake of fatty acid	1.17e-09	Increased	3.015	APOC1,APOE,CD36,FABP5,FAT1,INSR,LPL,OLR1,PLIN2,PPARG,SCARB1,SLC16A1,TLR4	13
Cancer,Organismal Injury and Abnormalities	Lymphoreticular neoplasm	1.23e-09		0.135	ABCB4,ABCG1,AGT,ANO5,ANOS1,ANTXR1,ARID2,ARMC9,ATP1B1,ATP6AP1,ATP8B1,BCL3,CADM1,CALR,CAV1,CD163,CD180,CD22,CD36,CD52,CD63,CD68,CDON,CHRM3,CHST15,CNR1,CNTN4,COL4A1,COL4A2,COL6A1,CTSL,CXCR4,CYBB,CYP51A1,DENND4C,DHCR24,ERLIN2,FAT1,FCER1G,FCER2,FGD4,FHL1,FLT3,FN1,GPC4,GPR183,GUCY1A2,HAVCR2,HLA-A,HMGCR,HSPA5,HVCN1,HYDIN,IFNGR1,IGFBP3,INSR,ITGA3,ITGA4,ITM2C,LDLR,LIPG,LPCAT2,LRP1,MERTK,MET,MMP1,MMP12,MSR…	105
Cancer,Hematological Disease,Immunological Disease,Organismal Injury and Abnormalities	B cell cancer	1.27e-09			ABCG1,AKT1S1,ANO5,ANTXR1,APOE,ARID2,ARMC9,ATP1B1,BCL3,CAV1,CD163,CD180,CD22,CD244,CD36,CD52,CD63,CD68,CDON,CNR1,CNTN4,COL4A2,COL6A1,CTSC,CTSL,CXCR4,DHCR24,FAT1,FCER2,FCMR,FHL1,FLT3,FN1,FZD7,HLA-A,HVCN1,IFNGR1,IGFBP3,ITGA3,ITGA4,LIPG,MSMO1,NID1,NLRC4,P2RY8,PDE3B,PDIA6,PIM2,POR,PTGS1,RET,RPSA,SCARB1,SLAMF7,SLC16A1,SOD2,SPN,SPP1,TGFB2,THBS2,TIE1,TIMP2,TLR4,TRAF1,XBP1	65
Cellular Movement	Transmigration of cells	1.29e-09	Increased	2.014	ALCAM,APOE,CAV1,CD209,CD300A,COL4A1,CTSV,CXCR4,FN1,ICAM2,ITGA4,ITGAL,LDLR,LIPA,MET,PPARG,SPP1,ST14,TIMP2,TSPAN14	20
Cell-To-Cell Signaling and Interaction,Cellular Movement,Hematological System Development and Function,Immune Cell Trafficking	Recruitment of leukocytes	1.29e-09	Increased	2.333	AGT,APOE,BCL3,C3AR1,C5AR1,CAV1,CD36,CNR1,CTSC,CXCR4,FABP5,FCER2,FN1,GCNT1,ITGA4,LRP1,LY96,MMP1,MMP12,OLR1,PPARG,RCAN1,SIGLEC9,SOD2,SPP1,ST14,THBS2,TLR4	28
Cancer,Organismal Injury and Abnormalities	Malignant solid organ tumor	1.3e-09			ABCB4,ABCC6,ABCG1,ABTB2,ACPP,ADAMDEC1,ADAMTS15,ADCY3,ADCY8,ADGRD1,AGT,ANO5,ANOS1,ANTXR1,ARID2,ASAH1,ASS1,ATP6AP1,ATP6V1C2,ATP8B1,ATP9A,C2,C3AR1,C5AR1,C5AR2,CADM1,CALU,CAV1,CD109,CD163,CD180,CD209,CD22,CD226,CD300A,CD36,CD52,CD84,CEMIP,CEMIP2,CHRM3,CHST15,CNIH3,CNR1,CNTN4,CNTNAP3,COL4A1,COL4A2,COL6A1,COLGALT1,CPE,CPQ,CTSL,CTSV,CYBB,CYP19A1,CYSLTR1,DCAF16,DDOST,DENND4C,DHCR7,DHRS9,DYSF,EDNRA,EPHX4,…	217
Cell Death and Survival,Organismal Injury and Abnormalities	Necrosis of epithelial tissue	1.32e-09		-0.06	ADAMTS1,ADM,AGT,ASS1,CALR,CAV1,CBS/CBSL,CD36,CDON,COL4A2,CXCR4,CYP19A1,CYSLTR1,GNLY,HSPA5,IFNGR1,IGFBP3,INSR,ITGA3,ITGA6,LDLR,LIPA,LRP1,MET,NLRC4,OLR1,P2RX7,PLAU,PPARG,PTGS1,RGMB,SCD,SERPINF1,SLC8A1,SOD2,SPP1,TGFB3,TLR4,TRAF1,UGCG,XBP1	41
Cardiovascular Disease,Cardiovascular System Development and Function,Organ Morphology,Organismal Development,Organismal Injury and Abnormalities	Abnormal morphology of heart	1.34e-09			ADGRD1,ADM,ADRA2B,AGT,APOE,CALR,CAV1,CD36,CTSC,CTSV,CXCR4,CYBB,CYP19A1,CYP51A1,DHRS3,EDNRA,FN1,H2AZ1,HMGCR,HSD17B7,INSR,ITGA4,KCNE1,LPL,MMP1,MMP8,P2RX4,PDGFC,PLA2G15,PLAU,POR,PPARG,PSEN2,RCAN1,RET,RGS2,SCARB1,SEMA3D,SLC1A3,SLC8A1,SOD2,TGFB2,THBS2,TIE1,TIMP2,TLR4,XBP1	47
Cardiovascular Disease,Organismal Injury and Abnormalities	Peripheral arterial disease	1.35e-09			APOE,C3AR1,C5AR1,CD163,CD36,CEMIP,COL6A1,CTSC,CXCR4,ERAP1,FCGR1A,HMGCR,ITGA4,LPL,MSR1,NR4A2,PDE3B,PTGS1,RASGRP3,SPP1,ST6GAL1,TGFB2	22
Cardiovascular Disease,Organismal Injury and Abnormalities,Skeletal and Muscular Disorders	Myocardial infarction	1.58e-09		-0.114	ADM,ADRA2B,AGT,APOE,CD163,CD36,CXCR4,CYBB,FCER1G,FCGR1A,GUCY1A2,HMGCR,INSR,ITGAL,KCNE1,KCNJ2,LDLR,LRP1,MYDGF,OLR1,PPARG,PTGS1,SCARB1	23
Cancer,Hematological Disease,Immunological Disease,Organismal Injury and Abnormalities	Lymphoma	1.59e-09		-0.128	ABCG1,ANO5,ANOS1,ANTXR1,ARMC9,BCL3,CAV1,CD163,CD180,CD22,CD36,CD52,CD63,CD68,CDON,CHRM3,CNR1,CNTN4,COL4A1,COL4A2,COL6A1,CTSL,CXCR4,CYP51A1,DHCR24,FAT1,FCER2,FHL1,FN1,GPR183,HAVCR2,HMGCR,HVCN1,IFNGR1,IGFBP3,ITGA3,ITM2C,LDLR,LIPG,LPCAT2,MERTK,MET,MMP1,MMP12,NID1,NLRC4,NR4A2,P2RY8,PDGFC,PIM2,POR,RDH10,RET,RPSA,SCARB1,SERPINF1,SERPINH1,SLAMF7,SLAMF8,SLC16A1,SLC33A1,SOD2,SPN,TGFB2,TGFB3,THBS2,TIE1,TIM…	70
Cancer,Organismal Injury and Abnormalities,Reproductive System Disease	Tumorigenesis of reproductive tract	1.62e-09			ABCB4,ABCC6,ACPP,ADAMDEC1,ADM,ADRA2B,AGT,ALCAM,ALDH1L2,ANO5,APOE,ARID2,ARMC9,ATP6AP2,ATP8B1,ATP9A,C3AR1,CAV1,CBS/CBSL,CCPG1,CD109,CD163,CD180,CD209,CD36,CD68,CEMIP,CEMIP2,CHRM3,CHST15,CNTN4,COL4A1,COL4A2,CPE,CTSC,CTSL,CTSV,CXCR4,CYBB,CYP19A1,CYSLTR1,DCAF16,DENND4C,DHCR24,DHCR7,DYSF,EDNRA,EPHX4,ERAP1,ERLIN2,FABP4,FAT1,FHL1,FLT3,FMNL2,FN1,FZD7,GALC,GALNT16,GLIPR1,GPC4,GRB10,GUCY1A2,HLA-A,HSD17B12,H…	154
Cell-To-Cell Signaling and Interaction,Hematological System Development and Function,Immune Cell Trafficking,Inflammatory Response	Activation of lymphocytes	1.62e-09	Increased	2.281	APOE,BCL3,C3AR1,CADM1,CALR,CD180,CD209,CD22,CD226,CD244,CNR1,CYSLTR1,DDOST,FCER1G,FLT3,FN1,GPNMB,HAVCR2,HLA-A,ITGA3,ITGA4,ITGAL,LDLR,MAGT1,MERTK,NR4A2,P2RX7,SLC11A1,SLC33A1,SPN,SPP1,ST6GAL1,TLR1,TLR4	34
Cancer,Organismal Injury and Abnormalities,Reproductive System Disease	Breast cancer	1.72e-09		1.982	ADAMTS1,ADGRD1,AGT,APOE,ARID2,C2,C3AR1,CAV1,CBS/CBSL,CD68,CD9,CHRM3,COL4A2,COL6A1,CPE,CPQ,CTSC,CTSZ,CXCR4,CYBB,CYP19A1,DHCR7,DYSF,EBP,ECM1,ERLIN2,FABP4,FABP5,FADS2,FAT1,FKBP5,FLT3,FN1,FOSB,GBA,GIPC3,GPR183,HLA-A,HMGCR,HRH1,HSD17B7,HSPA5,HVCN1,IGFBP3,INSR,ITGAL,ITM2C,KCND1,KCNMA1,LIPA,LPCAT2,LPL,LRP1,MAMLD1,MBOAT1,MET,MGST2,MMP1,MMP12,MMP8,MT1X,MT2A,MTUS1,NEU1,NFE2L1,NID1,NLRC4,NPC2,NR4A2,NUCB1,PA…	101
Cardiovascular System Development and Function,Cellular Movement	Migration of vascular endothelial cells	1.73e-09		0.589	ADAMTS1,ADM,CD36,CD63,CD9,FN1,HRH1,HSPA5,MET,NEU1,NR4A2,PLAU,RCAN1,RECK,SEMA3D,SPP1,STARD13,TGFB3,TIMP2,TRPM8	20
Cell-To-Cell Signaling and Interaction,Cellular Movement,Hematological System Development and Function,Immune Cell Trafficking,Inflammatory Response	Recruitment of phagocytes	1.75e-09	Increased	2.023	AGT,APOE,BCL3,C3AR1,C5AR1,CAV1,CD36,CNR1,CTSC,FCER2,GCNT1,LRP1,LY96,MMP1,MMP12,OLR1,PPARG,RCAN1,SIGLEC9,SOD2,SPP1,ST14,THBS2,TLR4	24
Cancer,Gastrointestinal Disease,Organismal Injury and Abnormalities	Hepatobiliary carcinoma	1.84e-09		0.309	ABCB4,ABCC6,ABCG1,ACPP,ADAMDEC1,ADAMTS1,ADCY8,ADRA2B,AGT,ALCAM,ANO5,APMAP,APOE,ARID2,ASAH1,ASS1,ATP1B1,ATP6V1C2,C3AR1,C5AR2,CALU,CD109,CD163,CD209,CD22,CD36,CD84,CEMIP2,CHRM3,CNR1,CNTNAP3,COL4A1,COL4A2,COL6A1,CPQ,CTSC,CTSL,CTSV,CXCR4,CYP51A1,DENND4C,DHCR24,DHCR7,DYSF,ECM1,EDNRA,ERLIN2,ERMP1,FADS1,FAT1,FCGRT,FCMR,FHL1,FLT3,FN1,GALC,GDPD1,GPC4,GPR183,GRB10,GUCY1A2,HAVCR2,HERPUD1,HMGCR,HS2ST1,HSPA5,…	160
Cell Death and Survival	Cell death of antigen presenting cells	1.89e-09		0.15	ABCG1,APOE,C3AR1,CNR1,CYBB,FABP4,LDLR,LRP1,MSR1,NLRC4,P2RX7,PDGFC,PPARG,SERPINF1,SLC39A10,SOD2,ST6GAL1,TLR4,TREM2	19
Cell-To-Cell Signaling and Interaction,Cellular Assembly and Organization	Cell-cell contact	1.91e-09	Increased	3.833	ALCAM,APOE,CADM1,CALR,CAV1,CD209,CD22,CD36,CD9,CDON,CNTN4,COL4A1,CTSV,CXCR4,CYP19A1,DYSF,FAT1,FN1,GLDN,GPR183,HMGCR,ITGA3,ITGA4,ITGA6,ITGAL,LDLR,MERTK,MET,OLR1,P2RX7,RET,RGS2,RPSA,SDC2,SERPINF1,SLC3A2,SLC7A5,SLITRK5,SPARCL1,SUN2,TGFB3,THBS2,TREM2	43
Cancer,Organismal Injury and Abnormalities	Neck neoplasm	1.96e-09			ABCB4,ABCC6,ABCG1,ABTB2,ADAMTS1,ADAMTS15,ADCY3,ADCY8,ADGRD1,AGT,AKT1S1,ALCAM,ALDH1L2,ANO5,ANOS1,APH1B,APMAP,APOC1,APOE,ARID2,ARMC9,ASAH1,ASS1,ATP1B1,ATP6AP1,ATP6AP2,ATP6V1C2,ATP8B1,ATP9A,BCL3,C2,CALR,CALU,CBS/CBSL,CCPG1,CD109,CD163,CD209,CD226,CD244,CD300A,CD36,CDON,CEMIP,CEMIP2,CHRM3,CHST15,CLN5,CNTN4,CNTNAP3,COL4A1,COL4A2,COL6A1,COLGALT1,CPE,CPQ,CTSC,CXCR4,CYBB,CYP19A1,CYP51A1,CYSLTR1,DDOST,DEG…	269
Developmental Disorder,Hereditary Disorder,Metabolic Disease,Neurological Disease,Organismal Injury and Abnormalities,Psychological Disorders	Familial Alzheimer disease	1.97e-09			APOC1,APOE,LDLR,LIPA,LPL,MMP1,OLR1,PLAU,PSEN2,TREM2	10
Cardiovascular Disease,Organismal Injury and Abnormalities	Coronary artery disease	1.99e-09			ABCG1,APOE,CD163,CD36,CNR1,FADS1,FN1,GUCY1A2,HMGCR,ITGAL,KCNE1,KCNJ2,LDLR,LPL,LRP1,PDE3B,PPARG,PRCP,PTGS1,SCARB1,SLC8A1,TLR4	22
Cancer,Organismal Injury and Abnormalities	Breast or pancreatic cancer	2.02e-09	Increased	2.219	ABCB4,ABTB2,ACPP,ADAMDEC1,ADAMTS1,ADAMTS15,ADCY8,ADGRD1,ADRA2B,AGT,ALCAM,ALDH1L2,APOC1,APOE,ARID2,ARMC9,ATP8B1,C2,C3AR1,C5AR1,CALU,CAV1,CBS/CBSL,CD109,CD163,CD36,CD63,CD68,CD9,CDON,CEMIP,CEMIP2,CHRM3,CNTNAP3,COL4A1,COL4A2,COL6A1,CPE,CPQ,CTSC,CTSV,CTSZ,CXCR4,CYBB,CYP19A1,DCAF16,DHCR24,DHCR7,DYSF,EBP,ECM1,ERLIN2,FABP4,FABP5,FADS2,FAT1,FHL1,FKBP5,FLT3,FN1,FOSB,GALNT16,GBA,GIPC3,GPC4,GPR183,GRB10,GUC…	167
Neurological Disease	Neurological signs	2.03e-09		-1.682	ADCY8,ADGRD1,ADRA2B,APOE,ATP1B1,ATP6AP2,CAV1,CD36,CD68,CHRM3,CNR1,CYP19A1,CYP51A1,DHCR7,FABP5,FOSB,GBA,HERPUD1,HMGCR,HRH1,HSPA5,ITM2B,KCNIP2,KCNMA1,LDLR,LPL,MERTK,MT1X,MT2A,OXR1,PLK2,PPARG,PTGS1,RCAN1,RGS2,RPSA,SCARB1,SCARB2,SCD,SERPINI1,SLC12A7,SLC1A3,SLC1A4,SYPL1,UGCG	45
Immunological Disease,Inflammatory Disease,Inflammatory Response,Neurological Disease,Organismal Injury and Abnormalities	Experimental autoimmune encephalomyelitis	2.12e-09		-0.99	ALCAM,C3AR1,CALR,CAV1,CD68,CYP51A1,DHCR24,DHCR7,ECM1,FCER1G,HAVCR2,HLA-A,HMGCR,HRH1,HSD17B7,HSPA5,IFNGR1,ITGA4,ITGAL,MERTK,MSMO1,NR4A2,NRROS,PPARG,SC5D,SPN,SPP1,TLR4,XBP1	29
Cardiovascular System Development and Function,Cellular Movement	Movement of vascular endothelial cells	2.13e-09		0.531	ADAMTS1,ADM,CD36,CD63,CD9,FN1,HRH1,HSPA5,MET,NEU1,NR4A2,PLAU,RCAN1,RECK,SEMA3D,SPP1,STARD13,TGFB3,THBS2,TIMP2,TRPM8	21
Cell Death and Survival	Apoptosis of tumor cell lines	2.25e-09		-0.655	ADM,AGT,AKT1S1,ALCAM,APOE,BCAP31,BCL3,C5AR1,CALR,CAV1,CD226,CDON,CNR1,COL4A1,COL4A2,CPE,CXCR4,DHCR24,FCER2,FCGR1A,FCMR,FKBP5,FLT3,FN1,FOSB,GLIPR1,GNLY,GRB10,HSPA5,IGFBP3,INSR,ITGA4,LRP1,MERTK,MET,MSR1,MT2A,MTUS1,NFE2L1,NLRC4,NR4A2,PDGFC,PIM2,PLAGL1,PLAU,PLK2,PPARG,PSEN2,RCAN1,RET,SCARB1,SCD,SCIN,SDC2,SERPINF1,SNHG16,SOD2,SPN,SPP1,ST6GAL1,TDO2,TGFB2,TGFB3,TLR4,TMED10,TRAF1,UGCG,XBP1,ZNF382	69
Cardiovascular System Development and Function,Cell Morphology,Cellular Development,Organismal Development,Tissue Development	Tubulation of endothelial cells	2.28e-09		0.016	ALCAM,CAV1,CD9,HRH1,IGFBP3,KCNMA1,MMP12,NEU1,OLR1,PLAU,PPARG,RCAN1,SERPINF1,ST6GAL1,STARD13,TGFB2	16
Cell-To-Cell Signaling and Interaction,Cellular Movement	Recruitment of myeloid cells	2.29e-09	Increased	2.36	AGT,APOE,BCL3,C3AR1,C5AR1,CAV1,CD36,CNR1,CTSC,CXCR4,FCER2,GCNT1,LRP1,LY96,MMP1,MMP12,OLR1,PPARG,RCAN1,SIGLEC9,SOD2,SPP1,ST14,THBS2,TLR4	25
Protein Synthesis	Production of protein	2.34e-09		0.688	APOE,BCL3,C3AR1,C5AR1,CD180,CD22,CD36,CD84,CYP19A1,ECM1,FCER1G,FCER2,FCGR1A,FCGRT,FCMR,HRH1,IFNGR1,LDLR,MERTK,MSR1,PIGR,PPARG,PSEN2,RASGRP3,RCAN1,TLR1,TLR4	27
Cardiovascular Disease,Organismal Injury and Abnormalities	Formation of vascular lesion	2.37e-09		-1.119	AGT,APOE,CBS/CBSL,CYP19A1,LDLR,LIPG,LPL,LRP1,MMP12,MSR1,PLA2G15,SCARB1,SPP1,TGFB2,TLR4	15
Cancer,Organismal Injury and Abnormalities,Reproductive System Disease	Mammary tumor	2.39e-09		1.199	ADAMTS1,ADGRD1,AGT,APOE,ARID2,C2,C3AR1,CAV1,CBS/CBSL,CD68,CD9,CHRM3,COL4A2,COL6A1,CPE,CPQ,CTSC,CTSZ,CXCR4,CYBB,CYP19A1,DHCR7,DYSF,EBP,ECM1,ERLIN2,FABP4,FABP5,FADS2,FAT1,FKBP5,FLT3,FN1,FOSB,GBA,GIPC3,GPNMB,GPR183,HLA-A,HMGCR,HRH1,HSD17B7,HSPA5,HVCN1,IGFBP3,INSR,ITGA3,ITGAL,ITGB5,ITM2C,KCND1,KCNMA1,LIPA,LPCAT2,LPL,LRP1,MAMLD1,MBOAT1,MET,MGST2,MMP1,MMP12,MMP8,MSR1,MT1X,MT2A,MTUS1,NEU1,NFE2L1,NID1,NL…	105
Gastrointestinal Disease,Hepatic System Disease,Metabolic Disease,Organismal Injury and Abnormalities	Hepatic steatosis	2.58e-09		-0.619	ABCG1,APOE,CAV1,CBS/CBSL,CD36,CNR1,CYP19A1,FABP4,FABP5,HMGCR,INSR,LDLR,LIPA,LPL,NFE2L1,NR1H3,PDE3B,PDGFC,PLA2G15,PLIN2,POR,PPARG,SCD,SOD2,SPP1,TLR4,XBP1	27
Cell Death and Survival	Apoptosis of antigen presenting cells	2.63e-09		-0.717	ABCG1,APOE,C3AR1,CNR1,CYBB,LDLR,LRP1,MSR1,P2RX7,PDGFC,PPARG,SERPINF1,SLC39A10,SOD2,ST6GAL1,TLR4,TREM2	17
Cancer,Hematological Disease,Immunological Disease,Organismal Injury and Abnormalities	Mature B-cell neoplasm	2.67e-09			ABCG1,AKT1S1,ANO5,ANTXR1,APOE,ARID2,ARMC9,ATP1B1,ATP6V0D2,CAV1,CCPG1,CD163,CD180,CD22,CD244,CD36,CD52,CD63,CD68,CDON,CEMIP,CNR1,CNTN4,COL6A1,CTSC,CTSL,CXCR4,DHCR24,FAT1,FCER2,FCMR,FHL1,FN1,FZD7,HLA-A,HVCN1,IGFBP3,ITGA3,ITGA4,LIPG,MSMO1,MTUS1,NID1,NLRC4,P2RY8,PDE3B,PDIA6,PIM2,POR,PTGS1,RET,RPSA,SCARB1,SEMA3D,SLAMF7,SLC16A1,SOD2,SPN,SPP1,TGFB2,THBS2,TIE1,TIMP2,TLR4,TRAF1,XBP1	66
Renal and Urological System Development and Function	Morphology of urinary system	2.79e-09			ADAMTS1,ADM,AGT,APOE,CAV1,CD36,CHRM3,CYP19A1,DHCR7,FADS2,FAT1,FCER1G,GCNT1,HS2ST1,HSPA4L,ITGA3,ITGA6,LIPA,PLA2G15,PPARG,PTGS1,RET,SCARB2,SDK1,SPP1,TGFB2,TIE1,TLR4	28
Cellular Compromise	Degeneration of cells	2.92e-09		-1.83	APOE,ATP1B1,ATP8B1,CADM1,CAV1,CD36,CD9,CNR1,CTSV,DYSF,INSR,KCNMA1,LDLR,MERTK,NPC2,NR1H3,NR4A2,PLAU,RET,SCARB2,SLC12A7,SLC1A3,SLC33A1,SLC7A8,SOD2,SPP1,TGFB2,TLR4,XBP1	29
Lipid Metabolism,Small Molecule Biochemistry	Metabolism of sphingolipid	2.94e-09	Increased	2.429	APOC1,ASAH1,CD9,DEGS1,ESYT1,FABP4,GALC,GBA,GNLY,HEXA,NEU1,P2RX7,PLA2G15,SCD,ST8SIA4,ST8SIA5,UGCG,XBP1	18
Cell-To-Cell Signaling and Interaction,Hair and Skin Development and Function	Binding of epithelial cell lines	3.06e-09	Increased	2.805	CAV1,CD209,FN1,ITGA3,ITGA4,LRP1,MSR1,NEU1,PLAU,SCARB1,SDC2,TLR4	12
Cell-To-Cell Signaling and Interaction	Adhesion of tumor cell lines	3.14e-09	Increased	2.272	ALCAM,APOE,CAV1,CD226,CD9,CTSZ,CXCR4,CYBB,DYSF,FN1,GPNMB,ITGA3,ITGA4,ITGA6,ITGAL,LIPA,MET,NEU1,NID1,PLAU,PPARG,RCAN1,RPSA,SDC2,SPN,SPP1,ST6GAL1	27
Lipid Metabolism,Small Molecule Biochemistry	Metabolism of triacylglycerol	3.27e-09	Increased	2.815	APOE,C5AR2,CAV1,CD36,FABP4,FABP5,LDLR,LPL,NR1H3,PLIN2,PPARG,SCARB1,SCD,SERPINF1,SPP1	15
Cell-To-Cell Signaling and Interaction,Cellular Function and Maintenance,Inflammatory Response	Phagocytosis of cells	3.34e-09	Increased	3.883	C3AR1,CALR,CAV1,CD22,CD36,DYSF,ERAP1,FCER1G,FCGR1A,FCMR,ITGAL,ITGB5,LDLR,LRP1,LY75,MERTK,MSR1,P2RX7,PALLD,PLAU,PPARG,SCARB1,SLAMF7,SLC11A1,STT3A,TLR1,TLR4,TREM2,XBP1	29
Cell-To-Cell Signaling and Interaction	Aggregation of cells	3.46e-09	Increased	2.531	ATP1B1,CADM1,CD209,CD36,CD63,CD9,FADS2,FCER1G,FN1,ICAM2,ITGAL,MERTK,MET,MMP1,OLR1,P2RY8,PDIA4,RET,SCUBE1,SDK1,SERPINE2,SERPINF1,SLC3A2,SPN,THBS2,TIMP2,TLR4	27
Organismal Development	Mass of organism	3.5e-09		0.365	ADAMTS1,ADRA2B,AGT,APOC1,APOE,ATP8B1,CAV1,CD36,CHRM3,CNR1,CPE,CXCR4,CYP19A1,FABP4,FCGRT,IGFBP3,INSR,LDLR,LIPA,LPL,LRP1,MSR1,PLAGL1,PLK2,PPARG,PTGS1,SCD,TLR4,TPST1	29
Cell-To-Cell Signaling and Interaction	Binding of connective tissue cells	3.5e-09	Increased	2.405	ADM,AGT,APOE,CADM1,CALR,FN1,GPR183,IGFBP3,ITGAL,LDLR,LRP1,MET,PALLD,PLAU,SDC2,SPN,SPP1,THBS2,TIMP2	19
Lipid Metabolism,Molecular Transport,Small Molecule Biochemistry	Accumulation of cholesterol ester	3.52e-09		0.763	ABCG1,APOC1,APOE,FABP4,LDLR,MSR1,NR1H3,SCARB1	8
Cell-To-Cell Signaling and Interaction,Connective Tissue Development and Function	Binding of fibroblasts	3.57e-09		0.985	AGT,APOE,CADM1,FN1,IGFBP3,ITGAL,LDLR,LRP1,PLAU,SDC2,SPP1,THBS2	12
Cellular Movement,Hematological System Development and Function,Immune Cell Trafficking	Homing of leukocytes	3.85e-09	Increased	2.687	APOE,C3AR1,C5AR1,C5AR2,CD22,CD9,CXCR4,CYBB,CYP19A1,CYSLTR1,DYSF,EDNRA,FCER1G,FN1,GCNT1,GNLY,GPR183,HRH1,ITGA4,ITGAL,LDLR,NR1H3,PIGR,PLAU,PPARG,SLAMF8,SPP1,TGFB2,THBS2,TLR4	30
Cardiovascular Disease,Organismal Injury and Abnormalities	Abdominal aortic aneurysm	3.87e-09		1.246	AGT,APOE,CTSC,CTSL,MMP12,MMP8,PLAU,RCAN1,SPN,TIMP2	10
Cardiovascular Disease,Organismal Injury and Abnormalities	Occlusion of aorta	3.89e-09		-0.971	AGT,APOE,FLT3,LDLR,LPL,NR1H3,OLR1,PLAU,SCARB1,SCD,TLR4	11
Cancer,Hematological Disease,Immunological Disease,Organismal Injury and Abnormalities	B-cell neoplasm	3.9e-09			ABCG1,AKT1S1,ANO5,ANTXR1,APOE,ARID2,ARMC9,ATP1B1,ATP6V0D2,BCL3,CAV1,CCPG1,CD163,CD180,CD22,CD244,CD36,CD52,CD63,CD68,CDON,CEMIP,CNR1,CNTN4,COL4A2,COL6A1,CTSC,CTSL,CXCR4,DHCR24,FAT1,FCER2,FCMR,FHL1,FLT3,FN1,FZD7,HLA-A,HVCN1,IFNGR1,IGFBP3,ITGA3,ITGA4,LIPG,MSMO1,MTUS1,NID1,NLRC4,P2RY8,PDE3B,PDIA6,PIM2,POR,PTGS1,RET,RPSA,SCARB1,SEMA3D,SLAMF7,SLC16A1,SOD2,SPN,SPP1,TGFB2,THBS2,TIE1,TIMP2,TLR4,TRAF1,XBP1	70
Cancer,Endocrine System Disorders,Organismal Injury and Abnormalities	Thyroid gland tumor	3.98e-09			ABCB4,ABCC6,ABCG1,ABTB2,ADAMTS1,ADAMTS15,ADCY3,ADCY8,ADGRD1,AGT,AKT1S1,ALCAM,ALDH1L2,ANO5,ANOS1,APH1B,APMAP,APOC1,APOE,ARID2,ARMC9,ASAH1,ASS1,ATP1B1,ATP6AP1,ATP6AP2,ATP6V1C2,ATP8B1,ATP9A,BCL3,C2,CALR,CALU,CBS/CBSL,CCPG1,CD109,CD163,CD209,CD226,CD244,CD300A,CD36,CDON,CEMIP,CEMIP2,CHRM3,CHST15,CLN5,CNTN4,CNTNAP3,COL4A1,COL4A2,COL6A1,COLGALT1,CPE,CPQ,CTSC,CXCR4,CYBB,CYP19A1,CYP51A1,CYSLTR1,DDOST,DEG…	266
Cellular Movement	Migration of myeloid cells	4.09e-09		1.609	CD300A,COL4A1,CTSV,CXCR4,CYBB,FN1,GCNT1,ICAM2,IGFBP3,ITGA4,ITGA6,ITGAL,LDLR,LIPA,MET,PLAU,PPARG,SPP1,TIMP2,TLR4	20
Cancer,Endocrine System Disorders,Organismal Injury and Abnormalities	Thyroid carcinoma	4.16e-09			ABCB4,ABCC6,ABCG1,ABTB2,ADAMTS1,ADAMTS15,ADCY3,ADCY8,ADGRD1,AGT,AKT1S1,ALCAM,ALDH1L2,ANO5,ANOS1,APH1B,APMAP,APOC1,APOE,ARID2,ARMC9,ASAH1,ASS1,ATP1B1,ATP6AP1,ATP6AP2,ATP6V1C2,ATP8B1,ATP9A,BCL3,C2,CALR,CALU,CBS/CBSL,CCPG1,CD109,CD163,CD209,CD226,CD244,CD300A,CD36,CDON,CEMIP,CEMIP2,CHRM3,CHST15,CLN5,CNTNAP3,COL4A1,COL4A2,COL6A1,COLGALT1,CPE,CPQ,CTSC,CXCR4,CYBB,CYP19A1,CYP51A1,CYSLTR1,DDOST,DEGS1,DEN…	265
Developmental Disorder,Hereditary Disorder,Metabolic Disease,Organismal Injury and Abnormalities	Lysosomal storage disease	4.38e-09		-1.965	APOE,ASAH1,CAV1,CD36,CLN5,GALC,GBA,HEXA,LIPA,LRP1,NEU1,NPC2,SLC17A5,UGCG	14
Molecular Transport	Release of metal	4.71e-09	Increased	2.904	AGT,BCAP31,CALR,CD36,CHRM3,CXCR4,CYBB,CYSLTR1,FCER1G,FCGR1A,FN1,HERPUD1,HRH1,P2RX7,PSEN2,RGS2,SLC11A1,SPN,SPP1,ST14,TRPM8	21
Cell Morphology,Tissue Development	Tubulation of cells	4.77e-09		0.389	ALCAM,CAV1,CD9,CXCR4,HRH1,IGFBP3,KCNMA1,MMP12,NEU1,OLR1,PLAU,PPARG,RCAN1,RET,SERPINF1,ST6GAL1,STARD13,TGFB2	18
Hematological System Development and Function,Immune Cell Trafficking,Inflammatory Response,Tissue Development	Accumulation of leukocytes	4.83e-09		0.946	ABCG1,AGT,APOE,BCL3,C5AR1,CBS/CBSL,CTSC,CXCR4,CYBB,HAVCR2,IFNGR1,ITGA4,ITGA6,ITGAL,LDLR,MMP8,NLRC4,P2RX7,PLAU,RET,SPP1,TIMP2,TLR4,XBP1	24
Connective Tissue Development and Function,Tissue Morphology	Quantity of connective tissue	4.85e-09	Increased	2.83	ADAMTS1,AGT,APOE,C3AR1,C5AR1,CAV1,CD36,CD9,CNR1,CPE,CTSV,CYP19A1,FABP5,FLT3,FN1,FOSB,GPNMB,HRH1,HSPA5,IFNGR1,IGFBP3,INSR,LDLR,LIPA,LPL,MSR1,NFE2L1,NR1H3,PIM2,PLAU,PLIN2,PPARG,SCARB1,SCD,SLC8A1,SOD2,SPP1,STARD13,TLR4,UGCG	40
Cellular Development,Cellular Growth and Proliferation	Cell proliferation of tumor cell lines	5.11e-09	Increased	2.196	ACPP,ADAMTS1,ADAMTS15,ADM,AGT,AKT1S1,ALCAM,ANTXR1,ASAH1,ASS1,ATP6AP1,BCL3,CALR,CAV1,CD163,CEMIP2,CHRM3,CNR1,COL4A2,CXCR4,CYP19A1,DEGS1,FABP5,FADS2,FCER1G,FCER2,FHL1,FKBP5,FLT3,FN1,FOSB,GLIPR1,H2AZ1,HAVCR2,HMGCR,HSPA5,HVCN1,IGFBP3,INSR,ITGA3,ITGA6,ITGB5,LRP1,MET,MMP1,MMP8,MT2A,MTUS1,NR1H3,NR4A2,P2RX7,PDGFC,PIM2,PLAGL1,PLAU,PLK2,POR,PPARG,PSEN2,RECK,RET,RNF149,RPSA,SCARB1,SCD,SDC2,SERPINF1,SLC16A1,…	86
Cell Morphology	Morphology of leukocytes	6.14e-09			APOE,BCL3,CD22,CD36,CD84,CHST15,CTSZ,FCER1G,FCMR,GBA,GCNT1,HLA-A,IFNGR1,LDLR,LIPA,LY75,MERTK,NPC2,NR1H3,PIGR,PIM2,PLA2G15,RCAN1,SPP1,TLR4,TREM2,XBP1	27
Cancer,Hematological Disease,Immunological Disease,Organismal Injury and Abnormalities	Mature B cell malignant tumor	7.19e-09			ABCG1,AKT1S1,ANO5,ANTXR1,APOE,ARID2,ARMC9,ATP1B1,CAV1,CD163,CD180,CD22,CD36,CD52,CD63,CD68,CDON,CNR1,CNTN4,COL6A1,CTSC,CTSL,CXCR4,DHCR24,FAT1,FCER2,FHL1,FN1,HLA-A,HVCN1,IGFBP3,ITGA3,LIPG,NID1,NLRC4,P2RY8,PDIA6,PIM2,POR,PTGS1,RET,RPSA,SCARB1,SLAMF7,SLC16A1,SOD2,SPN,SPP1,TGFB2,THBS2,TIE1,TIMP2,TLR4,TRAF1,XBP1	55
Cell-To-Cell Signaling and Interaction	Attachment of tumor cell lines	7.24e-09		0.14	BCAP31,CD36,CTSZ,FN1,ITGA3,ITGA6,ITGB5,LRP1,RPSA,SOD2	10
Endocrine System Disorders,Gastrointestinal Disease,Immunological Disease,Metabolic Disease,Organismal Injury and Abnormalities	Insulin-dependent diabetes mellitus	7.44e-09		1.969	ABCG1,AGT,C3AR1,CBS/CBSL,CD180,CD22,CD226,CD300A,CD84,CTSV,CXCR4,CYBB,ECM1,FCER1G,FCER2,FCGR1A,FCMR,GPNMB,HAVCR2,HLA-A,HMGCR,IFNGR1,INSR,ITGA4,MERTK,NRSN1,P2RX7,PPARG,SCD,SLC3A2,SPN,TMTC1	32
Cardiovascular Disease,Organismal Injury and Abnormalities	Atherogenesis	7.49e-09		-0.443	AGT,APOE,CBS/CBSL,CYP19A1,LDLR,LIPG,LPL,MSR1,PLA2G15,SCARB1,SPP1,TLR4	12
Gastrointestinal Disease,Hepatic System Disease,Organismal Injury and Abnormalities	Liver Damage	7.52e-09		0.107	ABCB4,ADM,APOE,ATP8B1,C3AR1,CHRM3,HAVCR2,HLA-A,IFNGR1,ITGAL,MET,P2RX7,PLAU,SCARB1,SCD,SLC39A10,SPP1,TLR4,TRAF1,XBP1	20
Cellular Movement,Hematological System Development and Function,Immune Cell Trafficking	Migration of antigen presenting cells	7.8e-09	Increased	2.692	AGT,ALCAM,APOE,CD209,CNR1,CTSZ,CXCR4,CYBB,FN1,ICAM2,ITGAL,LRP1,MMP12,NLRC4,NR1H3,PIGR,PLAU,SPP1,TREM2	19
Carbohydrate Metabolism	Synthesis of carbohydrate	8.39e-09	Increased	3.395	AGT,APOE,CD22,CD244,CD36,CEMIP,CHST15,CYSLTR1,FABP4,FABP5,GPC4,GRB10,HEXA,HLA-A,HRH1,HS2ST1,HSPA5,IGFBP3,INSR,LPL,NR4A2,PDIA6,PLAU,PLIN2,PPARG,PTDSS1,RGS2,SCD,SDC2,SELENOS,SLC44A2,SLC44A5,SPP1,TGFB2,TGFB3,XBP1	36
Cardiovascular Disease,Organismal Injury and Abnormalities	Disorder of coronary artery	8.4e-09		-0.426	ABCG1,ADM,ADRA2B,AGT,APOE,CD163,CD36,CNR1,FADS1,FN1,GUCY1A2,HMGCR,INSR,ITGAL,KCNE1,KCNJ2,LDLR,LPL,LRP1,PDE3B,PPARG,PRCP,PTGS1,SCARB1,SLC8A1,TLR4	26
Cardiovascular System Development and Function,Cell-To-Cell Signaling and Interaction	Adhesion of endothelial cells	8.71e-09		1.292	ALCAM,CD36,CD63,CXCR4,FN1,ICAM2,ITGA4,ITGA6,ITGAL,LIPA,MET,NEU1,OLR1,PPARG,RCAN1,SPP1,TRPM8	17
Molecular Transport	Export of molecule	8.81e-09	Increased	3.078	ABCB4,ABCG1,APOC1,APOE,BCAP31,CALR,CAV1,CD22,CD36,FABP4,LDLR,LIPG,LPL,LRP1,MMP12,MSR1,NPC2,NR1H3,NUP210,P2RX7,PPARG,SCARB1,SCD,SLC11A1,SLC16A1,SLC7A5	26
Hematological System Development and Function,Tissue Development	Accumulation of myeloid cells	8.98e-09		0.881	ABCG1,AGT,APOE,C5AR1,CBS/CBSL,CTSC,HAVCR2,IFNGR1,ITGA4,ITGA6,LDLR,MMP8,NLRC4,PLAU,RET,SPP1,TIMP2,TLR4,XBP1	19
Cellular Function and Maintenance	Engulfment of leukocytes	9.16e-09	Increased	3.587	APOE,C3AR1,CALR,CD209,CD36,FCER1G,FCGR1A,FCMR,LY75,MERTK,MSR1,P2RX7,PALLD,PLAU,PPARG,SCARB1,SLAMF7,TLR4,TREM2,XBP1	20
Cellular Movement,Hematological System Development and Function,Immune Cell Trafficking,Inflammatory Response	Cell movement of dendritic cells	9.53e-09	Increased	3.751	AGT,ALCAM,APOE,C5AR1,CD209,CTSZ,CXCR4,CYBB,GNLY,GPR183,HRH1,ICAM2,IFNGR1,NR1H3,PIGR,PLAU,SPP1,TLR4	18
Infectious Diseases	Viral Infection	9.63e-09	Increased	3.889	ACPP,ADRA2B,APOC1,APOE,ATP6AP1,ATP6AP2,BCL3,C2,C3AR1,CAV1,CD209,CD22,CD36,CD63,CD9,CHRM3,CTSL,CTSV,CTSZ,CXCR4,CYBB,CYP51A1,DDOST,DYSF,EDNRA,FCGR1A,FCGRT,FN1,GALC,HAVCR2,HERPUD1,HLA-A,HMGCR,HRH1,HSPA5,IFNGR1,INSR,ITGA3,ITGA4,ITGAL,ITGB5,LDLR,LPL,MAGT1,MAP3K7CL,MERTK,MMP12,MSR1,MT1X,MT2A,NUP210,P2RX7,PCOLCE2,PDE3B,PDGFC,PDIA6,PLAU,POR,PPARG,PSEN2,PTDSS1,PTGS1,RPSA,SCARB1,SCARB2,SDC2,SPN,SPP1,ST6GAL…	76
Cell Signaling,Molecular Transport,Small Molecule Biochemistry,Vitamin and Mineral Metabolism	Release of Ca2+	9.77e-09	Increased	2.76	AGT,BCAP31,CALR,CD36,CHRM3,CXCR4,CYBB,CYSLTR1,FCER1G,FCGR1A,FN1,HERPUD1,HRH1,P2RX7,PSEN2,RGS2,SPN,SPP1,ST14,TRPM8	20
Hematological System Development and Function,Immune Cell Trafficking,Inflammatory Response,Tissue Development	Accumulation of phagocytes	1.02e-08		0.905	ABCG1,AGT,APOE,C5AR1,CBS/CBSL,CTSC,HAVCR2,IFNGR1,ITGA4,ITGA6,LDLR,NLRC4,PLAU,SPP1,TIMP2,TLR4,XBP1	17
Cell Death and Survival	Killing of cells	1.06e-08	Increased	2.376	ADM,ANTXR1,CD22,CD226,CD244,CD84,CTSV,CYBB,FCER2,GNLY,HLA-A,HSPA5,IFNGR1,LY96,MSR1,PLAU,POR,PPARG,SCARB2,SERPINF1,SLAMF7	21
Cell-To-Cell Signaling and Interaction,Embryonic Development	Adhesion of embryonic cells	1.14e-08	Increased	2.428	ANTXR1,BCAP31,CALR,CD9,FN1,ITGA3,ITGA4,LRP1,MSR1,PALLD,PLAU,SDC2	12
Cellular Function and Maintenance	Internalization of cells	1.14e-08	Increased	4.063	C3AR1,CALR,CD209,CD22,CD36,ERAP1,FCER1G,FCGR1A,FCMR,FGD4,ITGAL,LY75,LY96,MERTK,MSR1,P2RX7,PALLD,PLAU,PPARG,SCARB1,SLAMF7,STT3A,TLR4,TREM2,XBP1	25
Cardiovascular System Development and Function	Vascularization	1.15e-08		-0.084	ADAMTS1,ADRA2B,AGT,APOE,C3AR1,C5AR1,CAV1,CBS/CBSL,CXCR4,IFNGR1,IGFBP3,INSR,ITGA4,ITGB5,MMP12,PDGFC,PLAU,PPARG,SERPINF1,SPP1,THBS2,TIMP2	22
Immunological Disease	Immediate hypersensitivity	1.17e-08		-0.077	ADRA2B,BCL3,C3AR1,CD300A,CD63,CHRM3,CTSL,CTSV,CXCR4,CYSLTR1,ECM1,FABP4,FABP5,FADS2,FCER1G,FCER2,FCGR1A,HAVCR2,HRH1,ITGA6,LPL,NR4A2,PPARG,PTGS1,RGS13,TLR4	26
Cancer,Organismal Injury and Abnormalities,Reproductive System Disease	Prostatic carcinoma	1.21e-08			ABCB4,ACPP,ADAMTS15,ADCY8,ADGRD1,ADRA2B,AGT,ANTXR1,ARID2,ATP8B1,C2,CADM1,CALU,CAV1,CBS/CBSL,CD163,CD209,CDON,CEMIP2,CNR1,CNTN4,CNTNAP3,COL4A1,COL4A2,CPE,CTSC,CTSL,CYP19A1,CYP51A1,CYSLTR1,DEGS1,DENND4C,DHRS9,DYSF,EBP,ECM1,ERAP1,ERMP1,FABP4,FAM135B,FAT1,FLT3,FN1,GALC,GCNT1,GIPC3,GPNMB,GUCY1A2,HLA-A,HSPA4L,HSPA5,HYDIN,ICAM2,IFNGR1,IGFBP3,INSR,ITGA6,ITGB5,KANK1,KCND1,KCNJ2,KCNMA1,LDLR,LIPA,LRMP,LRP1,…	122
Connective Tissue Disorders,Organismal Injury and Abnormalities	Abnormality of adipose tissue	1.21e-08		0.108	ABCG1,CAV1,CD36,CYP19A1,FABP4,FABP5,FLT3,HSPA5,LIPA,LPL,LY96,PDE3B,PLIN2,PPARG,SC5D,SPP1	16
Cancer,Organismal Injury and Abnormalities	Advanced malignant solid tumor	1.25e-08	Increased	2.454	ADAMTS1,ADM,ATP8B1,C5AR1,CALR,CALU,CAV1,CD36,CD9,CEMIP,COL4A1,COL4A2,CTSZ,CXCR4,CYP19A1,CYP51A1,FCGR1A,FLT3,FN1,FZD7,GPNMB,HMGCR,INSR,KCNJ2,KCNMA1,LRP1,MERTK,MET,MMP1,MTUS1,MYBPH,P2RY8,PLAU,POR,PTGS1,RECK,RET,SCD,SERPINE2,SLC12A7,SNHG16,SOD2,SPP1,SSR2,TGFB2,TGFB3	46
Cardiovascular System Development and Function	Neovascularization	1.28e-08		-0.035	AGT,APOE,C3AR1,C5AR1,CAV1,CBS/CBSL,CXCR4,IGFBP3,INSR,ITGA4,MMP12,PDGFC,PLAU,PPARG,SERPINF1,SPP1,THBS2,TIMP2	18
Gastrointestinal Disease,Hepatic System Disease,Organismal Injury and Abnormalities	Fibrosis of liver	1.3e-08		-1.395	ABCB4,APOE,CBS/CBSL,CNR1,LDLR,LRP1,MMP1,MMP8,NFE2L1,PDGFC,PLAU,SCD,SPP1,TGFB2,TIMP2,TLR4,XBP1	17
Cell-To-Cell Signaling and Interaction,Connective Tissue Development and Function	Binding of fibroblast cell lines	1.32e-08		1.999	ALCAM,CALR,FN1,ITGA4,ITGA6,LDLR,LIPG,MET,MSR1,PALLD,SCARB1,SDC2,SPN,SPP1	14
Inflammatory Response	Function of immune system	1.32e-08			APOE,C3AR1,CD22,CD226,CD300A,CYBB,CYSLTR1,FCER1G,FCER2,FCGR1A,GCNT1,HAVCR2,ICAM2,RGS13,SLC7A2,SPP1	16
Cancer,Organismal Injury and Abnormalities,Respiratory Disease	Respiratory system tumor	1.32e-08		1.649	ABCB4,ADAMTS1,ADM,AGT,ALCAM,ALDH1L2,ANO5,ANTXR1,APOC1,APOE,ARID2,ASAH1,ATP1B1,ATP6AP2,C5AR1,CADM1,CALU,CAV1,CD180,CD209,CD22,CD244,CD9,CHRM3,CNTN4,COL4A1,CPE,CTSZ,CXCR4,CYP19A1,CYSLTR1,DEGS1,DYSF,EBP,EPHX4,ERAP1,FABP4,FABP5,FAM135B,FAT1,FGD4,FHL1,FKBP5,FLT3,FN1,GLIPR1,GPC4,GPNMB,GRB10,GUCY1A2,HAVCR2,HLA-A,HMGCR,HSPA13,HYDIN,ICAM2,IGFBP3,INSR,ITGA3,ITGA4,ITGAL,ITGB5,KCNJ2,KCNMA1,KLHL4,LIPA,LPAR6,L…	117
Skeletal and Muscular System Development and Function	Morphology of muscle	1.34e-08			ADM,AGT,APOE,BCL3,CALR,CAV1,COL6A1,CTSV,CXCR4,CYBB,CYP19A1,DYSF,EDNRA,FHL1,FN1,GRB10,H2AZ1,HSD17B7,IGFBP3,INSR,LPL,MET,MMP1,P2RX4,PLAU,POR,PPARG,RCAN1,RGS2,SCARB2,SLC8A1,SOD2,SPP1,SUN2,TGFB2,THBS2	36
Reproductive System Development and Function	Morphology of reproductive system	1.34e-08			ABCG1,ACPP,ADAMTS1,ADM,AGT,ANTXR1,APOE,C3AR1,CADM1,CAV1,CBS/CBSL,CD9,CHRM3,CYP19A1,FADS2,FCER1G,FLT3,GRB10,H1-6,HEXA,IFNGR1,INSR,ITGA3,ITGA4,ITGA6,LIPA,MERTK,MET,NR1H3,PDE3B,PLIN2,PLK2,PPARG,PTGS1,SCARB1,SERPINE2,SLC2A5,SLC8A1,ST14,STC2,TGFB2,WIPF3	42
Cell-To-Cell Signaling and Interaction	Activation of connective tissue cells	1.41e-08		1.576	AGT,CXCR4,FCGR1A,FN1,GPNMB,INSR,LDLR,MMP1,NPC2,PALLD,PDGFC,PLAU,PPARG,RECK,SPP1,TGFB2,TLR4	17
Cellular Movement	Cell movement of tumor cell lines	1.51e-08	Increased	3.253	AGT,AKT1S1,ALCAM,CALR,CALU,CAV1,CD36,CD9,CEMIP2,CTSL,CTSZ,CXCR4,ECM1,FAT1,FGD4,FN1,FOSB,FZD7,HAVCR2,HMGCR,HRH1,HVCN1,IGFBP3,ITGA3,ITGA4,ITGA6,ITGB5,KANK1,LRP1,MERTK,MET,MMP1,MMP12,MMP8,MTUS1,MYBPH,NR4A2,PALLD,PLAU,PPARG,RET,SDC2,SERPINF1,SLC16A1,SNHG16,SOD2,SPARCL1,SPP1,ST14,ST6GAL1,STARD13,TDO2,TGFB2,TGFB3,THBS2,TIMP2,TLR4,TRPM8	58
Molecular Transport	Transport of ion	1.52e-08		1.702	AGT,ANO5,ATP1B1,ATP6AP1,ATP6V0D2,ATP6V1C2,ATP8B1,BCAP31,CAV1,CD22,CNR1,CYSLTR1,FHL1,HVCN1,KCNIP2,KCNJ2,KCNMA1,KCNMB1,MAGT1,P2RX4,P2RX7,PPARG,PSEN2,SLC11A1,SLC12A7,SLC15A3,SLC17A5,SLC1A3,SLC22A16,SLC39A1,SLC44A2,SLC7A5,SLC8A1,SLC9A9,TRPM8	35
Cellular Movement,Hematological System Development and Function,Immune Cell Trafficking,Inflammatory Response	Chemotaxis of leukocytes	1.53e-08	Increased	2.299	APOE,C3AR1,C5AR1,C5AR2,CD9,CXCR4,CYBB,CYP19A1,CYSLTR1,DYSF,EDNRA,FCER1G,FN1,GNLY,GPR183,HRH1,ITGA4,ITGAL,LDLR,NR1H3,PIGR,PLAU,PPARG,SLAMF8,SPP1,TGFB2,THBS2,TLR4	28
Cellular Movement	Invasion of tumor cell lines	1.58e-08		1.942	ADAMTS1,ADAMTS15,ADM,AGT,AKT1S1,ALCAM,ATP6AP1,CALR,CAV1,CD9,CEMIP2,CNR1,CTSZ,CXCR4,ECM1,FABP5,FAT1,FN1,HAVCR2,ITGA3,ITGA4,ITGA6,ITGAL,LRP1,MERTK,MET,MMP1,MMP12,MMP8,MTUS1,NR4A2,PALLD,PIGR,PLAU,PPARG,RECK,RPSA,SDC2,SERPINE2,SERPINF1,SNHG16,SOD2,SPARCL1,SPP1,ST14,ST6GAL1,TDO2,TGFB2,TGFB3,TIMP2	50
Cellular Movement,Hematological System Development and Function,Immune Cell Trafficking,Inflammatory Response	Chemotaxis of phagocytes	1.6e-08		1.993	APOE,C3AR1,C5AR1,C5AR2,CD9,CXCR4,CYBB,CYP19A1,DYSF,EDNRA,FCER1G,GNLY,GPR183,HRH1,ITGA4,ITGAL,LDLR,NR1H3,PIGR,PLAU,SLAMF8,SPP1,TGFB2,THBS2,TLR4	25
Cancer,Hematological Disease,Immunological Disease,Organismal Injury and Abnormalities	Non-Hodgkin lymphoma	1.64e-08			ABCG1,ANO5,ANOS1,ANTXR1,ARMC9,BCL3,CAV1,CD163,CD180,CD22,CD36,CD52,CD63,CD68,CDON,CNR1,CNTN4,COL4A1,COL4A2,COL6A1,CTSL,CXCR4,DHCR24,FAT1,FCER2,FHL1,FN1,HAVCR2,HVCN1,IGFBP3,ITGA3,ITM2C,LIPG,MERTK,MET,MMP1,MMP12,NID1,NLRC4,NR4A2,P2RY8,PDGFC,PIM2,POR,RDH10,RET,RPSA,SCARB1,SERPINF1,SERPINH1,SLAMF8,SLC16A1,SPN,TGFB3,THBS2,TIE1,TIMP2,TLR4,TRAF1	59
Protein Synthesis	Metabolism of protein	1.73e-08		0.8	ADM,AGT,APH1B,APOE,ATP1B1,BCL3,CALR,CALU,CAV1,CBS/CBSL,CD22,CPQ,CTSC,CTSL,CTSV,CTSZ,CYP51A1,DYSF,ERAP1,FN1,GBA,GCNT1,H2AZ1,HERPUD1,HMGCR,HSPA5,IGFBP3,INSR,ITM2B,LDLR,LPL,MMP1,MMP12,MMP8,NFE2L1,NR1H3,NUCB1,OLR1,P2RX7,PDIA6,PIM2,PLAU,PLK2,PPARG,PSEN2,RCAN1,RGS2,RNF149,RPSA,SCIN,SDC2,SELENOS,SERPINE2,SOD2,SPARCL1,SPP1,ST14,STC2,TIMP2,TLR4,TSPAN14,XBP1	62
Cell-To-Cell Signaling and Interaction,Hematological System Development and Function,Immune Cell Trafficking,Inflammatory Response	Binding of dendritic cells	1.77e-08	Increased	2.192	ALCAM,CD209,CXCR4,ICAM2,ITGA4,ITGA6,ITGAL,SCARB1	8
Cell Morphology,Nervous System Development and Function	Morphology of neuroglia	1.78e-08			APOE,CAV1,CBS/CBSL,CD9,FGD4,HEXA,HSPA5,LDLR,NR1H3,PALLD,SCARB2,SERPINE2,SPP1,ST8SIA4,TLR4,TREM2,UGCG	17
Cancer,Organismal Injury and Abnormalities,Tumor Morphology	Progression of malignant tumor	1.81e-08			ADAMTS1,APOE,CDON,CXCR4,CYP19A1,CYP51A1,FLT3,INSR,ITGA4,ITGA6,MERTK,MET,MMP1,MTUS1,PLAU,POR,PTGS1,RECK,RET,SPP1,ST14,TGFB2	22
Cardiovascular Disease,Neurological Disease,Organismal Injury and Abnormalities	Stroke	2.13e-08			ADCY8,ADRA2B,APOE,CD36,CHRM3,COL4A1,CYBB,FN1,HMGCR,HRH1,INSR,KCNE1,LIPA,LPL,LY96,OLR1,PDE3B,PLK2,PPARG,PTGS1,SELENOS,THBS2	22
Cell-To-Cell Signaling and Interaction,Embryonic Development	Binding of embryonic cell lines	2.21e-08	Increased	2.762	CALR,CAV1,FN1,ITGA3,ITGA4,LDLR,LRP1,MSR1,PALLD,PLAU,SCARB1,SDC2	12
Organismal Injury and Abnormalities	Oxidative stress	2.21e-08		-1.81	ADM,APOE,CBS/CBSL,IGFBP3,LDLR,NFE2L1,NR4A2,NRROS,PPARG,RCAN1,SELENOF,SOD2	12
Hereditary Disorder,Organismal Injury and Abnormalities	X-linked hereditary disease	2.32e-08			ADRA2B,ANOS1,ATP6AP1,ATP6AP2,BCAP31,COL4A1,COL4A2,COL6A1,CPQ,CYBB,EBP,FCGR1A,FHL1,GPC4,HLA-A,HRH1,LPL,MAGT1,MAMLD1,PTGS1,RCAN1,SDC2,SERPINH1,SLC1A3,SLC1A4,TLR1,TLR4,UGCG	28
Cellular Function and Maintenance,Molecular Transport	Flux of ion	2.43e-08		1.903	AGT,APOE,BCAP31,CAV1,CD22,CD226,CD244,CD300A,CHRM3,CXCR4,CYBB,CYSLTR1,EDNRA,FCGR1A,FN1,GPR183,HRH1,MAGT1,MMP1,P2RX4,P2RX7,RGS2,SLC16A1,SLC17A5,SLC8A1,TLR4	26
Cardiovascular System Development and Function	Vasoconstriction of blood vessel	2.43e-08		0.441	ADM,ADRA2B,AGT,APOE,CAV1,CHRM3,CNR1,CYSLTR1,EDNRA,HRH1,KCNMB1,PLAU,PTGS1,RGS2	14
Cell-To-Cell Signaling and Interaction,Hematological System Development and Function,Immune Cell Trafficking,Inflammatory Response	Activation of T lymphocytes	2.45e-08	Increased	2.388	APOE,BCL3,C3AR1,CADM1,CALR,CD209,CD226,CD244,CNR1,DDOST,FCER1G,FN1,GPNMB,HAVCR2,HLA-A,ITGA3,ITGAL,LDLR,MAGT1,MERTK,NR4A2,P2RX7,SLC11A1,SLC33A1,SPN,SPP1,TLR4	27
Cell Morphology,Tissue Morphology	Morphology of connective tissue cells	2.54e-08			ABCG1,AGT,APOC1,APOE,ATP6V0D2,C5AR1,CAV1,CBS/CBSL,CD68,CYP19A1,ECM1,FADS2,GPNMB,HRH1,LDLR,LIPA,MET,NR1H3,P2RX7,PDE3B,PLIN2,PPARG,SLC7A8,TGFB2,TGFB3,THBS2	26
Cellular Movement,Hematological System Development and Function,Immune Cell Trafficking	Transmigration of leukocytes	2.57e-08		1.259	CAV1,CD209,CD300A,COL4A1,CTSV,CXCR4,FN1,ICAM2,ITGA4,ITGAL,LDLR,LIPA,MET,PPARG,TIMP2,TSPAN14	16
Cell-To-Cell Signaling and Interaction	Adhesion of connective tissue cells	2.79e-08	Increased	2.44	ADM,AGT,CADM1,CALR,FN1,GPR183,ITGAL,LDLR,LRP1,MET,PALLD,PLAU,SDC2,SPN,SPP1,THBS2,TIMP2	17
Connective Tissue Disorders,Inflammatory Disease,Inflammatory Response,Organismal Injury and Abnormalities,Skeletal and Muscular Disorders	Osteoarthritis	2.87e-08			ADAMTS1,ADAMTS15,ADRA2B,CD163,CEMIP,HEXA,LRP1,MMP1,MMP12,NR4A2,PPARG,PTGS1,RECK,SDC2,SLC1A3,SLC1A4,SOD2,SPP1,TIMP2,TLR4,XBP1	21
Infectious Diseases	Parasitic Infection	2.99e-08		-1.134	ADRA2B,APOE,BCL3,C5AR1,CD36,CHRM3,CXCR4,FCER1G,FCER2,IFNGR1,KCNE1,KCNJ2,PIGR,PLAU,POR,PTGS1,SLC11A1,TLR4	18
Cellular Movement	Migration of tumor cell lines	3.05e-08	Increased	3.474	AGT,AKT1S1,ALCAM,CALR,CALU,CAV1,CD36,CD9,CEMIP2,CTSL,CTSZ,CXCR4,ECM1,FAT1,FGD4,FN1,FZD7,HAVCR2,HMGCR,HVCN1,IGFBP3,ITGA3,ITGA4,ITGA6,ITGB5,KANK1,LRP1,MERTK,MET,MMP1,MMP12,MMP8,MTUS1,NR4A2,PALLD,PLAU,SDC2,SERPINF1,SLC16A1,SNHG16,SOD2,SPARCL1,SPP1,ST14,ST6GAL1,TDO2,TGFB3,THBS2,TIMP2,TLR4,TRPM8	51
Neurological Disease	Neurodegeneration	3.17e-08		-0.819	APOE,ATP1B1,ATP8B1,CAV1,CNR1,CTSV,CYBB,GBA,KCNMA1,LRP1,NFE2L1,NPC2,NR1H3,NR4A2,OXR1,RET,SCARB2,SLC12A7,SLC1A3,SLC33A1,SLC7A8,SOD2,TGFB2,TLR4,UGCG,XBP1	26
Cell-To-Cell Signaling and Interaction,Hematological System Development and Function	Binding of mononuclear leukocytes	3.18e-08	Increased	2.484	AGT,CALR,CD209,CD22,CXCR4,FN1,GCNT1,ICAM2,IFNGR1,ITGA4,ITGAL,LIPG,PLAU,PPARG,SCARB1,SPN,SPP1,THBS2,TLR4	19
Humoral Immune Response,Protein Synthesis	Quantity of IgG	3.18e-08		1.924	BCL3,C3AR1,CD180,CD22,CD36,CD84,CYP19A1,FCER1G,FCER2,FCGR1A,FCGRT,FCMR,HRH1,IFNGR1,LDLR,PIGR,PPARG,RASGRP3,RCAN1,TLR4	20
Cell-To-Cell Signaling and Interaction	Binding of lymphatic system cells	3.2e-08	Increased	2.714	ALCAM,APOE,CALR,CD209,CD22,CXCR4,FN1,GCNT1,ICAM2,IFNGR1,ITGA4,ITGAL,PLAU,SCARB1,SPN,SPP1,THBS2,TLR4	18
Cell-To-Cell Signaling and Interaction	Response of myeloid cells	3.59e-08	Increased	3.256	C3AR1,C5AR1,CALR,CD36,CD9,FCER1G,FCGR1A,FCMR,FN1,ITGA4,ITGAL,LY96,MERTK,P2RX7,PLAU,PPARG,SCARB1,SLAMF7,TLR4,TREM2,XBP1	21
Organismal Injury and Abnormalities	Discomfort	3.7e-08		1.516	ADRA2B,AGT,C5AR1,CHRM3,CNR1,CYSLTR1,FHL1,FLT3,GUCY1A2,HMGCR,HRH1,KCNE1,KCNJ2,LPL,MERTK,MET,P2RX7,PDE3B,PPARG,PTGS1,RET,TIMP2,TLR4,TREM2,TRPM8	25
Organismal Injury and Abnormalities,Tissue Morphology	Abnormal morphology of epithelial tissue	3.75e-08			ABCB4,ACPP,ADM,BCL3,C3AR1,C5AR1,CAV1,CBS/CBSL,CYP19A1,FADS2,HEXA,ITGA3,ITGA6,LDLR,LIPA,MERTK,NID1,NPC2,NR1H3,PSEN2,RECK,SCARB2,SLC12A7,SLC44A2,SLC7A8,SOD2,TGFB2,TGFB3,TIE1,TLR4	30
Lipid Metabolism,Molecular Transport,Small Molecule Biochemistry	Accumulation of steroid	4.1e-08		-0.157	ABCG1,APOC1,APOE,ATP8B1,CAV1,FABP4,LDLR,LRP1,MSR1,NPC2,NR1H3,SCARB1	12
Cell-To-Cell Signaling and Interaction,Hematological System Development and Function,Immune Cell Trafficking,Inflammatory Response	Binding of macrophages	4.12e-08		1.998	APOE,CNR1,CTSZ,FCGR1A,ITGA4,ITGA6,ITGAL,MSR1,PLAU,SCARB1,TREM2	11
Cancer,Organismal Injury and Abnormalities	Metastatic solid tumor	4.17e-08	Increased	2.454	ADAMTS1,ADM,C5AR1,CALR,CALU,CAV1,CD36,CD9,CEMIP,COL4A1,COL4A2,CTSZ,CXCR4,CYP19A1,CYP51A1,FCGR1A,FLT3,FN1,FZD7,GPNMB,HMGCR,INSR,KCNJ2,LRP1,MERTK,MET,MMP1,MTUS1,MYBPH,PLAU,POR,PTGS1,RET,SCD,SLC12A7,SNHG16,SOD2,SPP1,SSR2,TGFB2,TGFB3	41
Lipid Metabolism,Molecular Transport,Small Molecule Biochemistry	Quantity of polyunsaturated fatty acids	4.26e-08		1.927	AGT,APOE,CD36,CYSLTR1,FABP5,FADS2,HSD17B12,HSPA5,LDLR,LPL,MERTK,P2RX4,PPARG,PTGS1,SCD	15
Cellular Function and Maintenance	Engulfment of tumor cell lines	4.27e-08	Increased	3.757	APOE,ATP6AP1,CALR,CAV1,CD209,CD36,ERAP1,FCER1G,FCGR1A,ITGAL,MERTK,MET,P2RX7,PALLD,PIGR,SCARB1,SCARB2,SLAMF7,STT3A,TREM2	20
Lipid Metabolism,Small Molecule Biochemistry	Hydrolysis of lipid	4.32e-08	Increased	2.874	AGT,APOE,ASAH1,CD36,CHRM3,FABP4,FABP5,GBA,GDPD1,HEXA,LDLR,LIPA,LIPG,LPL,PLIN2,RGS2,SCARB1	17
Cardiovascular Disease,Organismal Injury and Abnormalities	Aortic atherosclerosis	4.43e-08		-1.233	AGT,APOE,FLT3,LDLR,NR1H3,OLR1,PLAU,SCARB1,SCD,TLR4	10
Cellular Function and Maintenance	Ingestion of cells	4.46e-08	Increased	2.214	APOE,CALR,FN1,LRP1,MSR1,PIGR	6
Cellular Function and Maintenance	Engulfment of antigen presenting cells	4.64e-08	Increased	3.507	C3AR1,CALR,CD209,CD36,FCER1G,FCGR1A,LY75,MERTK,MSR1,P2RX7,PALLD,PPARG,SCARB1,SLAMF7,TLR4,TREM2,XBP1	17
Cancer,Organismal Injury and Abnormalities,Reproductive System Disease	Female genital tract cancer	4.69e-08			ABCB4,ABCC6,ACPP,ADAMDEC1,ADM,AGT,ALCAM,ALDH1L2,ANO5,APOE,ARID2,ARMC9,ATP6AP1,ATP6AP2,ATP8B1,ATP9A,C3AR1,CAV1,CBS/CBSL,CCPG1,CD109,CD163,CD180,CD209,CD36,CD68,CEMIP,CEMIP2,CHRM3,CHST15,CNTN4,COL4A1,COL4A2,CPE,CTSC,CTSL,CTSV,CXCR4,CYBB,CYP19A1,CYSLTR1,DCAF16,DENND4C,DHCR24,DHCR7,DYSF,EDNRA,EPHX4,ERAP1,ERLIN2,FABP4,FAT1,FHL1,FLT3,FMNL2,FN1,FZD7,GALC,GALNT16,GLIPR1,GPC4,GRB10,HLA-A,HSD17B12,HSD17B7,…	145
Cell-To-Cell Signaling and Interaction,Inflammatory Response	Response of phagocytes	4.72e-08	Increased	3.273	C3AR1,C5AR1,CALR,CD36,CD9,FCER1G,FCGR1A,FN1,ITGA4,ITGAL,LY96,MERTK,P2RX7,PALLD,PLAU,PPARG,SCARB1,SLAMF7,TLR4,TREM2,XBP1	21
Cell-To-Cell Signaling and Interaction,Tissue Development	Binding of extracellular matrix	4.76e-08	Increased	2.219	AGT,BCAP31,CD63,CD9,FN1,ITGA3,ITGA4,ITGA6,ITGAL,ITGB5,NID1,SERPINE2,SPP1,THBS2	14
Cancer,Dermatological Diseases and Conditions,Organismal Injury and Abnormalities	Cutaneous melanoma	4.95e-08			ABCB4,ABCC6,ABCG1,ABTB2,ACPP,ADAMDEC1,ADAMTS15,ADCY3,ADCY8,ADGRD1,AGT,ANO5,ANOS1,ANTXR1,ARID2,ASAH1,ASS1,ATP6AP1,ATP6V1C2,ATP8B1,ATP9A,C2,C3AR1,C5AR1,C5AR2,CADM1,CALU,CD109,CD163,CD180,CD209,CD22,CD226,CD300A,CD36,CD84,CEMIP,CEMIP2,CHRM3,CHST15,CNIH3,CNR1,CNTN4,CNTNAP3,COL4A1,COL4A2,COL6A1,COLGALT1,CPE,CPQ,CTSV,CYBB,CYP19A1,CYSLTR1,DCAF16,DDOST,DHCR7,DHRS9,DYSF,EDNRA,EPHX4,FABP4,FAM135B,FAT1,FCGR…	200
Carbohydrate Metabolism,Cellular Function and Maintenance,Small Molecule Biochemistry	Homeostasis of D-glucose	5.37e-08			ADCY8,CAV1,CD36,CHRM3,CNR1,CPE,CYP19A1,FABP4,FABP5,IGFBP3,INSR,LDLR,MET,PDE3B,PPARG,PRCP,SCD,SESN3,SLC16A1,XBP1	20
Lipid Metabolism,Molecular Transport,Small Molecule Biochemistry	Accumulation of sterol	5.42e-08		0.125	ABCG1,APOC1,APOE,CAV1,FABP4,LDLR,LRP1,MSR1,NPC2,NR1H3,SCARB1	11
Molecular Transport	Quantity of metal	5.51e-08	Increased	2.473	ADAMTS1,ADM,AGT,APOE,C3AR1,C5AR1,CALR,CAV1,CD22,CHRM3,CXCR4,CYBB,EDNRA,FABP4,FCER1G,FN1,HERPUD1,HLA-A,HSPA4L,HSPA5,INSR,P2RX7,PLAU,PSEN2,RASGRP3,RGS2,SLC11A1,SLC39A10,SLC8A1,SLC9A9,SPN,SPP1,TRPM8	33
Cell-To-Cell Signaling and Interaction,Hematological System Development and Function,Immune Cell Trafficking,Inflammatory Response	Activation of macrophages	5.55e-08	Increased	2.315	AGT,APOE,CD36,CD84,CYBB,DYSF,FCER1G,FN1,HAVCR2,HLA-A,LRP1,MSR1,NR1H3,P2RX7,PSEN2,PTGS1,SERPINF1,SLC11A1,SLC7A2,TLR4,TREM2	21
Hereditary Disorder,Neurological Disease,Organismal Injury and Abnormalities,Psychological Disorders	Familial dementia	5.83e-08			APOC1,APOE,GBA,ITM2B,LDLR,LIPA,LPL,MMP1,OLR1,PLAU,PSEN2,TREM2	12
Antigen Presentation,Inflammatory Response	Antigen presentation	5.83e-08	Increased	2.449	APOE,CD68,CTSL,CTSV,ERAP1,FCER1G,FCGR1A,HLA-A,LDLR,LY75,SCARB1,TLR4	12
Cellular Movement,Hematological System Development and Function,Immune Cell Trafficking,Inflammatory Response	Transmigration of monocytes	6.26e-08		-0.128	CD300A,COL4A1,CTSV,FN1,ITGA4,ITGAL,LDLR,PPARG,TIMP2	9
Cell-To-Cell Signaling and Interaction	Response of myeloid leukocytes	6.26e-08		1.993	C3AR1,C5AR1,CD36,CD9,FCER1G,FN1,ITGA4,ITGAL,MERTK,PLAU,PPARG,SCARB1,TLR4,TREM2	14
Nervous System Development and Function,Neurological Disease	Abnormal morphology of nervous system	6.32e-08			ADCY3,AGT,APOE,C3AR1,C5AR1,CAV1,CBS/CBSL,CDON,CLN5,CNR1,CNTN4,CTSV,CXCR4,CYBB,CYP19A1,EDNRA,FGD4,GLDN,HEXA,HSPA5,ITGA3,ITGA6,LDLR,LIPA,MERTK,MET,NR1H3,NR4A2,PLAU,PSEN2,RET,RGS2,SCARB2,SERPINE2,SLC12A7,SLC1A3,SLC1A4,SLC33A1,SLC44A2,SOD2,SPARCL1,SPP1,ST8SIA4,SUN2,TGFB2,TGFB3,TLR4	47
Organismal Injury and Abnormalities	Organ Degeneration	6.88e-08		-1.524	AGT,APOE,ATP1B1,ATP6AP2,ATP8B1,C2,C3AR1,C5AR1,CADM1,CAV1,CD36,CD9,CHRM3,CNR1,CTSV,CYBB,DYSF,GBA,INSR,ITGA4,ITM2B,KCNMA1,LDLR,MERTK,NFE2L1,NPC2,NR1H3,PLAU,PTGS1,RET,SCARB2,SLC12A7,SLC1A3,SLC7A8,SOD2,TLR4	36
Cell-To-Cell Signaling and Interaction,Hematological System Development and Function	Binding of T lymphocytes	7e-08	Increased	2.185	CALR,CD209,CD22,CXCR4,FN1,GCNT1,ICAM2,IFNGR1,ITGA4,ITGAL,PLAU,SPN,SPP1,THBS2,TLR4	15
Cell-To-Cell Signaling and Interaction,Cellular Movement,Hematological System Development and Function,Immune Cell Trafficking,Inflammatory Response	Recruitment of neutrophils	7.04e-08		1.773	AGT,APOE,BCL3,C3AR1,C5AR1,CAV1,CTSC,GCNT1,LY96,MMP1,MMP12,OLR1,PPARG,RCAN1,SIGLEC9,SOD2,SPP1,TLR4	18
Protein Synthesis	Quantity of protein lipid complex in blood	7.33e-08	Decreased	-2.205	ABCC6,APOE,CAV1,CD36,CYP19A1,LDLR,LIPA,LIPG,LPL,NR1H3,OLR1,SCARB1	12
Cardiovascular Disease,Organismal Injury and Abnormalities,Tissue Morphology	Quantity of foam cells	7.33e-08		-1.446	ABCG1,APOE,LDLR,NR1H3,PLA2G15,TREM2	6
Cancer,Organismal Injury and Abnormalities	Thoracic neoplasm	7.55e-08		1.436	ADAMTS1,ADM,ALCAM,ANTXR1,APOC1,APOE,ARID2,ASAH1,ATP1B1,C5AR1,CADM1,CALU,CAV1,CD180,CD22,CD244,CD9,CHRM3,COL4A1,CPE,CTSZ,CXCR4,CYP19A1,DEGS1,DYSF,EBP,EPHX4,ERAP1,FABP4,FAM135B,FAT1,FCER2,FHL1,FKBP5,FLT3,FN1,GLIPR1,GPC4,GPNMB,GRB10,GUCY1A2,HLA-A,HMGCR,HSPA13,HYDIN,ICAM2,IGFBP3,INSR,ITGA3,ITGA4,ITGAL,ITGB5,KCNMA1,KLHL4,LIPA,LPAR6,LRP1,LY75,MERTK,MET,MMP1,MMP12,MMP8,MTUS1,MYBPH,NID1,NLRC4,NR1H3,NR4A2…	101
Digestive System Development and Function,Hepatic System Development and Function,Organ Morphology,Organismal Development	Mass of liver	7.59e-08			AGT,APOE,CAV1,CYP19A1,FABP5,FADS2,LDLR,LIPA,LRP1,MET,NR1H3,POR,PPARG,SC5D,SOD2	15
Cardiovascular Disease,Organismal Injury and Abnormalities	Aortic occlusive disease	7.59e-08		-1.233	ADRA2B,AGT,APOE,FLT3,HMGCR,HRH1,LDLR,NR1H3,OLR1,PLAU,PPARG,SCARB1,SCARB2,SCD,TLR4	15
Cancer,Organismal Injury and Abnormalities	Advanced extracranial solid tumor	7.81e-08	Increased	2.017	ADAMTS1,ADM,ATP8B1,C5AR1,CALU,CAV1,CD36,CD9,CEMIP,COL4A1,COL4A2,CTSZ,CXCR4,CYP19A1,FLT3,FN1,FZD7,GPNMB,INSR,KCNJ2,KCNMA1,MERTK,MET,MTUS1,MYBPH,PLAU,POR,PTGS1,RECK,RET,SCD,SERPINE2,SLC12A7,SNHG16,SOD2,SPP1,SSR2,TGFB2	38
Cellular Function and Maintenance	Engulfment of phagocytes	7.98e-08	Increased	3.284	C3AR1,CALR,CD209,CD36,FCER1G,FCGR1A,LY75,MERTK,MSR1,P2RX7,PALLD,PLAU,PPARG,SCARB1,SLAMF7,TLR4,TREM2,XBP1	18
Cardiovascular System Development and Function,Cellular Movement	Cell movement of endothelial cell lines	8.19e-08		0.597	ADM,ALCAM,APOE,CD36,CD9,FN1,MET,NEU1,PLAU,PPARG,SDC2,SERPINF1,TLR4,TRPM8	14
