# Supplementary material for: Punicalagin Targets Atherosclerosis: Gene Expression Profiling of THP-1 Macrophages Treated with Punicalagin and Molecular Docking
Source: Curr Issues Mol Biol. 2022 May 12;44(5):2153–66. doi: 10.3390/cimb44050145 (PMC9164052; doi:10.3390/cimb44050145)
Supplement: Supplementary file 1 [file cimb-44-00145-s001.zip › Suppl Table S4.xls]

## Sheet: Sheet0
Article Title: Punicalagin Targets Atherosclerosis: Gene Expression Profiling of THP-1 Macrophages Treated with Punicalagin and Molecular Docking
Journal Name: Cellular and Molecular Life Sciences
Author Names: Etimad Huwait, Sanaa Almowallad*, Rehab Al-Massabi, Salma Saddeek, Maryam Al-Ghamdi, Kalamegam Gauthaman, Alexandre Prola
Corresponding author: salmowaled@ut.edu.sa
Suppl Table S4: Top10 predicted z scores of diseases or functions (inhibition or activation)
Diseases or Functions Annotation	p-value	z-score	Molecules
Cell movement	1.42e-33	4.806	ABCB4,ABCG1,ADAMTS1,ADCY3,ADM,AGT,AKT1S1,ALCAM,ANO5,ANOS1,ANTXR1,APOE,ARID2,ATP1B1,BCL3,C2,C3AR1,C5AR1,C5AR2,CADM1,CALR,CALU,CAV1,CBS/CBSL,CD209,CD22,CD226,CD244,CD300A,CD36,CD63,CD84,CD9,CEMIP,CEMIP2,CHRM3,CNR1,COL4A1,COL4A2,COL6A1,CTSC,CTSL,CTSV,CTSZ,CXCR4,CYBB,CYP19A1,CYSLTR1,DYSF,ECM1,EDNRA,ERAP1,FABP4,FABP5,FAT1,FCER1G,FCER2,FGD4,FHL1,FMNL2,FN1,FOSB,FZD7,GBA,GCNT1,GNLY,GPNMB,GPR183,H1-6,HAVC…
Migration of cells	9.75e-33	4.358	ABCB4,ABCG1,ADAMTS1,ADCY3,ADM,AGT,AKT1S1,ALCAM,APOE,ARID2,ATP1B1,BCL3,C2,C3AR1,C5AR1,C5AR2,CALR,CALU,CAV1,CBS/CBSL,CD209,CD22,CD226,CD244,CD300A,CD36,CD63,CD84,CD9,CEMIP,CEMIP2,CHRM3,CNR1,COL4A1,COL4A2,COL6A1,CTSC,CTSL,CTSV,CTSZ,CXCR4,CYBB,CYP19A1,CYSLTR1,DYSF,ECM1,EDNRA,ERAP1,FABP4,FABP5,FAT1,FCER1G,FCER2,FGD4,FHL1,FMNL2,FN1,FZD7,GBA,GCNT1,GNLY,GPNMB,GPR183,HAVCR2,HLA-A,HMGCR,HRH1,HSPA5,HVCN1,IC…
Leukocyte migration	8.48e-31	3.362	ABCB4,ABCG1,ADM,AGT,ALCAM,APOE,ATP1B1,BCL3,C2,C3AR1,C5AR1,C5AR2,CALR,CAV1,CD209,CD22,CD226,CD244,CD300A,CD36,CD63,CD84,CD9,CNR1,COL4A1,CTSC,CTSV,CTSZ,CXCR4,CYBB,CYP19A1,CYSLTR1,DYSF,EDNRA,FABP4,FABP5,FCER1G,FCER2,FN1,GBA,GCNT1,GNLY,GPR183,HLA-A,HRH1,HSPA5,ICAM2,IFNGR1,IGFBP3,INSR,ITGA3,ITGA4,ITGA6,ITGAL,LDLR,LIPA,LRP1,LY96,MERTK,MET,MMP1,MMP12,MMP8,MSR1,NLRC4,NR1H3,OLR1,P2RX7,PCOLCE2,PIGR,PLAU,PP…
Non-hematological solid tumor	1.78e-27	0.439	ABCB4,ABCC6,ABCG1,ABTB2,ACPP,ADAMDEC1,ADAMTS1,ADAMTS15,ADCY3,ADCY8,ADGRD1,ADM,ADRA2B,AGT,AKT1S1,ALCAM,ALDH1L2,ANO5,ANOS1,ANTXR1,APH1B,APMAP,APOC1,APOE,ARID2,ARMC9,ASAH1,ASS1,ATP1B1,ATP6AP1,ATP6AP2,ATP6V0D2,ATP6V1C2,ATP8B1,ATP9A,BCAP31,BCL3,C2,C3AR1,C5AR1,C5AR2,CADM1,CALR,CALU,CAV1,CBS/CBSL,CCPG1,CD109,CD163,CD180,CD209,CD22,CD226,CD244,CD300A,CD36,CD52,CD63,CD68,CD84,CD9,CDON,CEMIP,CEMIP2,CHRM3,C…
Nonhematologic malignant neoplasm	4.21e-27	1.438	ABCB4,ABCC6,ABCG1,ABTB2,ACPP,ADAMDEC1,ADAMTS1,ADAMTS15,ADCY3,ADCY8,ADGRD1,ADM,ADRA2B,AGT,AKT1S1,ALCAM,ALDH1L2,ANO5,ANOS1,ANTXR1,APH1B,APMAP,APOC1,APOE,ARID2,ARMC9,ASAH1,ASS1,ATP1B1,ATP6AP1,ATP6AP2,ATP6V0D2,ATP6V1C2,ATP8B1,ATP9A,BCAP31,BCL3,C2,C3AR1,C5AR1,C5AR2,CADM1,CALR,CALU,CAV1,CBS/CBSL,CCPG1,CD109,CD163,CD180,CD209,CD22,CD226,CD244,CD300A,CD36,CD52,CD63,CD68,CD84,CD9,CDON,CEMIP,CEMIP2,CHRM3,C…
Development of vasculature	8.53e-26	1.309	ABCB4,ABCC6,ADAMTS1,ADM,ADRA2B,AGT,ALCAM,ANTXR1,APOE,C3AR1,C5AR1,CALR,CAV1,CBS/CBSL,CD36,CD63,CD9,CDON,CNR1,COL4A1,COL4A2,CXCR4,CYBB,CYP51A1,CYSLTR1,DHCR7,DYSF,ECM1,EDNRA,ERAP1,FABP4,FAT1,FN1,HMGCR,HRH1,HSD17B7,HSPA5,IGFBP3,INSR,ITGA3,ITGA4,ITGB5,KCNJ2,KCNMA1,LDLR,LIPA,LPL,LRP1,MERTK,MET,MMP1,MMP12,MMP8,MYDGF,NEU1,NID1,NPC2,NR1H3,NR4A2,OLR1,P2RX4,P2RX7,PDE3B,PDGFC,PLAU,POR,PPARG,PRCP,PSEN2,PTGS1,…
Cancer	5.6e-25	2.218	ABCB4,ABCC6,ABCG1,ABTB2,ACPP,ADAMDEC1,ADAMTS1,ADAMTS15,ADCY3,ADCY8,ADGRD1,ADM,ADRA2B,AGT,AKT1S1,ALCAM,ALDH1L2,ANO5,ANOS1,ANTXR1,APH1B,APMAP,APOC1,APOE,ARID2,ARMC9,ASAH1,ASS1,ATP1B1,ATP6AP1,ATP6AP2,ATP6V0D2,ATP6V1C2,ATP8B1,ATP9A,BCAP31,BCL3,C2,C3AR1,C5AR1,C5AR2,CADM1,CALR,CALU,CAV1,CBS/CBSL,CCPG1,CD109,CD163,CD180,CD209,CD22,CD226,CD244,CD300A,CD36,CD52,CD63,CD68,CD84,CD9,CDON,CEMIP,CEMIP2,CHRM3,C…
Solid tumor	8.04e-25	0.011	ABCB4,ABCC6,ABCG1,ABTB2,ACPP,ADAMDEC1,ADAMTS1,ADAMTS15,ADCY3,ADCY8,ADGRD1,ADM,ADRA2B,AGT,AKT1S1,ALCAM,ALDH1L2,ANO5,ANOS1,ANTXR1,APH1B,APMAP,APOC1,APOE,ARID2,ARMC9,ASAH1,ASS1,ATP1B1,ATP6AP1,ATP6AP2,ATP6V0D2,ATP6V1C2,ATP8B1,ATP9A,BCAP31,BCL3,C2,C3AR1,C5AR1,C5AR2,CADM1,CALR,CALU,CAV1,CBS/CBSL,CCPG1,CD109,CD163,CD180,CD209,CD22,CD226,CD244,CD300A,CD36,CD52,CD63,CD68,CD84,CD9,CDON,CEMIP,CEMIP2,CHRM3,C…
Malignant solid tumor	1.06e-24	1.11	ABCB4,ABCC6,ABCG1,ABTB2,ACPP,ADAMDEC1,ADAMTS1,ADAMTS15,ADCY3,ADCY8,ADGRD1,ADM,ADRA2B,AGT,AKT1S1,ALCAM,ALDH1L2,ANO5,ANOS1,ANTXR1,APH1B,APMAP,APOC1,APOE,ARID2,ARMC9,ASAH1,ASS1,ATP1B1,ATP6AP1,ATP6AP2,ATP6V0D2,ATP6V1C2,ATP8B1,ATP9A,BCAP31,BCL3,C2,C3AR1,C5AR1,C5AR2,CADM1,CALR,CALU,CAV1,CBS/CBSL,CCPG1,CD109,CD163,CD180,CD209,CD22,CD226,CD244,CD300A,CD36,CD52,CD63,CD68,CD84,CD9,CDON,CEMIP,CEMIP2,CHRM3,C…
Synthesis of lipid	1.41e-24	4.861	ABCG1,AGT,APOC1,APOE,ASAH1,ATP8B1,C5AR1,C5AR2,CADM1,CAV1,CD209,CD36,CD9,CHRM3,CNR1,CYP19A1,CYP51A1,DEGS1,DHCR24,DHCR7,DHRS9,EBP,EDNRA,ERLIN2,FABP4,FABP5,FADS1,FADS2,FCER1G,FCGR1A,FN1,GBA,GNLY,GRB10,HMGCR,HRH1,HSD17B7,HSPA5,INSR,ITGA3,ITGA6,LBR,LDLR,LPCAT2,LPL,MGST2,MSMO1,NPC2,NR1H3,NR4A2,OLR1,P2RX7,PDE3B,PLAU,PLIN2,POR,PPARG,PTDSS1,PTGS1,RDH10,RGS2,SC5D,SCARB1,SCD,SERPINE2,SIGLEC9,SLC1A3,SLC44A2,…
